# Supplementary material for: ﻿Review and redescription of species in the brasiliana group of Smicridea (Rhyacophylax) (Trichoptera, Hydropsychidae, Smicrideinae): exploration of the utility of geometric morphometrics as a method for delimitation and characterization of species in the genus
Source: Zookeys. 2022 Jul 11;1111:389–412. doi: 10.3897/zookeys.1111.80961 (PMC9848752; doi:10.3897/zookeys.1111.80961)
Supplement: XML Treatment for Smicridea (Rhyacophylax) brasiliana [file zookeys.1111.80961-treatment1.xml]

<!DOCTYPE tp:taxon-treatment
  PUBLIC "-//TaxonX//DTD Taxonomic Treatment Publishing DTD v0 20100105//EN" "tax-treatment-NSO.dtd">
<tp:taxon-treatment xmlns:tp="http://www.plazi.org/taxpub"><tp:treatment-meta><kwd-group><label>Taxon classification</label><kwd>
                  <named-content content-type="kingdom">Animalia</named-content>
                </kwd><kwd>
                  <named-content content-type="order">Trichoptera</named-content>
                </kwd><kwd>
                  <named-content content-type="family">Hydropsychidae</named-content>
                </kwd></kwd-group><mixed-citation publication-type="journal"><person-group><name><surname>Sganga</surname><given-names>Julieta V.</given-names></name><name><surname>Sganga</surname><given-names>Daniela E.</given-names></name><name><surname>Iglesias</surname><given-names>Mónica S.</given-names></name></person-group><article-title>﻿Review and redescription of species in the <italic><tp:taxon-name><tp:taxon-name-part taxon-name-part-type="genus" reg="Smicridea"/><tp:taxon-name-part taxon-name-part-type="species" reg="brasiliana">brasiliana</tp:taxon-name-part></tp:taxon-name></italic> group of <tp:taxon-name><tp:taxon-name-part taxon-name-part-type="genus" reg="Smicridea">Smicridea</tp:taxon-name-part> (<tp:taxon-name-part taxon-name-part-type="subgenus" reg="Rhyacophylax">Rhyacophylax</tp:taxon-name-part>)</tp:taxon-name> (<tp:taxon-name><tp:taxon-name-part taxon-name-part-type="order">Trichoptera</tp:taxon-name-part></tp:taxon-name>, <tp:taxon-name><tp:taxon-name-part taxon-name-part-type="family">Hydropsychidae</tp:taxon-name-part></tp:taxon-name>, <tp:taxon-name><tp:taxon-name-part taxon-name-part-type="subfamily">Smicrideinae</tp:taxon-name-part></tp:taxon-name>): exploration of the utility of geometric morphometrics as a method for delimitation and characterization of species in the genus</article-title><source>Zookeys</source><day>11</day><month>07</month><year>2022</year><volume>1111</volume><fpage>389</fpage><lpage>412</lpage><pub-id pub-id-type="doi">10.3897/zookeys.1111.80961</pub-id></mixed-citation></tp:treatment-meta><tp:nomenclature><label>﻿</label><tp:taxon-name><object-id xmlns:xlink="http://www.w3.org/1999/xlink" content-type="arpha" xlink:type="simple">E231C087-F8D8-5738-BFC1-8C779F9B91C1</object-id><tp:taxon-name-part taxon-name-part-type="genus" reg="Smicridea">Smicridea</tp:taxon-name-part> (<tp:taxon-name-part taxon-name-part-type="subgenus" reg="Rhyacophylax">Rhyacophylax</tp:taxon-name-part>) <tp:taxon-name-part taxon-name-part-type="species" reg="brasiliana">brasiliana</tp:taxon-name-part></tp:taxon-name><tp:taxon-authority>(Ulmer, 1905)</tp:taxon-authority><xref ref-type="fig" rid="F1">Figs 1A</xref><xref ref-type="fig" rid="F3">, 3A–E</xref><tp:nomenclature-citation-list><tp:nomenclature-citation><tp:taxon-name><tp:taxon-name-part taxon-name-part-type="genus" reg="Smicridea">Smicridea</tp:taxon-name-part> (<tp:taxon-name-part taxon-name-part-type="subgenus" reg="Rhyacophylax">Rhyacophylax</tp:taxon-name-part>) <tp:taxon-name-part taxon-name-part-type="species" reg="brasiliana">brasiliana</tp:taxon-name-part></tp:taxon-name><comment>(Ulmer), 1905: 107 [as <tp:taxon-name><tp:taxon-name-part taxon-name-part-type="genus" reg="Rhyacophylax">Rhyacophylax</tp:taxon-name-part><tp:taxon-name-part taxon-name-part-type="species" reg="brasilianus">brasilianus</tp:taxon-name-part></tp:taxon-name>]. <xref ref-type="bibr" rid="B62">Weidner 1964</xref>: 97 [lectotype]. Flint 1966: 7 [invalid lectotype, misidentification]; 1972: 238 [discussion of lectotype]. <xref ref-type="bibr" rid="B42">Paprocki et al. 2004</xref>: 9 [checklist]; <xref ref-type="bibr" rid="B41">Paprocki and França 2014</xref>: 32 [checklist]. <xref ref-type="bibr" rid="B23">Holzenthal and Calor 2017</xref>: 165 [catalog].</comment></tp:nomenclature-citation></tp:nomenclature-citation-list></tp:nomenclature><tp:treatment-sec sec-type="material" id="SECID0EA1AE"><title>Material examined.</title><p>Argentina • 1 male; Misiones, Río Iguazú, camp. Nandu; 25 Feb. 1973; OS Flint Jr. det.; <named-content xmlns:xlink="http://www.w3.org/1999/xlink" content-type="dwc:institutional_code" xlink:title="National Museum of Natural History, Smithsonian Institution, Washington DC" xlink:href="http://grbio.org/institution/smithsonian-institution-national-museum-natural-history-0" xlink:type="simple">USNM</named-content>.</p><p>Flint (1972) examined the type series of this species from the Ulmer collection (housed at the Zoologisches Museum Hamburg) where he found two mixed species, <tp:taxon-name><tp:taxon-name-part taxon-name-part-type="genus" reg="Smicridea">Smicridea</tp:taxon-name-part> (<tp:taxon-name-part taxon-name-part-type="subgenus" reg="Rhyacophylax">Rhyacophylax</tp:taxon-name-part>) <tp:taxon-name-part taxon-name-part-type="species" reg="brasiliana">brasiliana</tp:taxon-name-part></tp:taxon-name> and another closely related species that he described as <tp:taxon-name><tp:taxon-name-part taxon-name-part-type="genus" reg="Smicridea">S.</tp:taxon-name-part> (<tp:taxon-name-part taxon-name-part-type="subgenus" reg="Rhyacophylax">R.</tp:taxon-name-part>) <tp:taxon-name-part taxon-name-part-type="species" reg="weidneri">weidneri</tp:taxon-name-part></tp:taxon-name>. The specimen we used for this redescription was collected in 1973 in Misiones province (Argentina) and identified by Dr. Flint. This specimen was borrowed from the <named-content xmlns:xlink="http://www.w3.org/1999/xlink" content-type="dwc:institutional_code" xlink:title="National Museum of Natural History, Smithsonian Institution, Washington DC" xlink:href="http://grbio.org/institution/smithsonian-institution-national-museum-natural-history-0" xlink:type="simple">USNM</named-content>.</p></tp:treatment-sec><tp:treatment-sec sec-type="description" id="SECID0EO2AE"><title>Description.</title><p><bold>Adult male.</bold> General color of the body light brown. Length of the forewings: 6.3 mm (<italic>n</italic> = 1). Coloration of the forewings similar to the body, with a subapical transverse, sinuous, white stripe, and a white, rectangular spot at midlength of the costal margin.</p><p><bold><italic>Head</italic></bold> (Fig. <xref ref-type="fig" rid="F1">1A</xref>). In dorsal view rectangular, transverse. Mesal margins of the eyes, in dorsal view, parallel, postgenal areas reduced. Interocular area rectangular, wider than long. Interocular distance 2.2 × shorter than <abbrev xmlns:xlink="http://www.w3.org/1999/xlink" xlink:title="maximum head width" id="ABBRID0ED3AE" xlink:type="simple">MHW</abbrev>. Coronal suture 2/3 × shorter than <abbrev xmlns:xlink="http://www.w3.org/1999/xlink" xlink:title="interocular distance" id="ABBRID0EH3AE" xlink:type="simple">IOD</abbrev>. Eyes lightly produced anteriorly, maximum eye width 3.3 × shorter than <abbrev xmlns:xlink="http://www.w3.org/1999/xlink" xlink:title="maximum head width" id="ABBRID0EL3AE" xlink:type="simple">MHW</abbrev>. Anterolateral setose warts present, subtriangular, bifid posteriorly, mesal lobe shorter than the lateral. Posterior setose warts subtriangular. Maxillary palps missing.</p><p><bold><italic>Male genitalia</italic>.</bold> Anterolateral margin of segment IX rounded and produced (Fig. <xref ref-type="fig" rid="F3">3A</xref>). Tergum of segment X triangular in lateral view, apex rounded, dorsal and ventral margins straight, the ventral one with a sclerotized H-shaped area directed anteriorly through segment IX (Fig. <xref ref-type="fig" rid="F3">3A</xref>); in dorsal view divided mesally into two subtriangular hemitergites with apex subacute; internal margin of each hemitergite straight, with a concavity subapically (Fig. <xref ref-type="fig" rid="F3">3A, B</xref>). Inferior appendages with two articules, setose, curved mesally in dorsal view; basal article narrow for a short distance proximally, from where it widens to the apex; apical article narrow, short, with rounded apex (Fig. <xref ref-type="fig" rid="F3">3B</xref>). Phallus with long and tubular phallobase; basal portion broad, forming an angle of ~ 90° with distal part, which is slightly curved and with widened apex (Fig. <xref ref-type="fig" rid="F3">3A, C</xref>); dorsal periphallic cap present subapically; apex of the phallus with a row of small spines extending from one side to the other ventrally, in dorsal view slightly produced laterally (Fig. <xref ref-type="fig" rid="F3">3A, C–E</xref>). Internal sclerotized section of ejaculatory duct long and straight in lateral view (~ 2/3 the phallobase length), in dorsal view longitudinally divided in two (Fig. <xref ref-type="fig" rid="F3">3E</xref>); distal end with an elongate, pointed dorsal plate, that bends upwards, then ventrad to the left at mid-length and upwards again, ending slightly beyond the tip of the ejaculatory duct; basally this plate bears a lateral spine; ventrally to the ejaculatory duct there are two spine-like plates and two lateroventral subrectangular plates that narrow posteriorly ending in a point (Fig. <xref ref-type="fig" rid="F3">3C–E</xref>). Endotheca simple.</p><fig id="F3" position="float" orientation="portrait"><object-id xmlns:xlink="http://www.w3.org/1999/xlink" content-type="doi" xlink:type="simple">10.3897/zookeys.1111.80961.figure3</object-id><object-id xmlns:xlink="http://www.w3.org/1999/xlink" content-type="arpha" xlink:type="simple">9D76508A-8AD3-5C1B-83DA-E12122FB84C4</object-id><label>Figure 3.</label><caption><p>Male genitalia of <tp:taxon-name><tp:taxon-name-part taxon-name-part-type="genus" reg="Smicridea">Smicridea</tp:taxon-name-part> (<tp:taxon-name-part taxon-name-part-type="subgenus" reg="Rhyacophylax">Rhyacophylax</tp:taxon-name-part>) <tp:taxon-name-part taxon-name-part-type="species" reg="brasiliana">brasiliana</tp:taxon-name-part></tp:taxon-name><bold>A</bold> segments IX, X, inferior appendages and phallus, lateral view <bold>B</bold> segments IX, X and inferior appendages, dorsal view <bold>C</bold> tip of the phallus, lateral view (lateral spines removed) <bold>D</bold> tip of the phallus, dorsal view <bold>E</bold> tip of the phallus, ventral view.</p></caption><graphic xmlns:xlink="http://www.w3.org/1999/xlink" xlink:href="zookeys-1111-389_article-80961__-g003.jpg" position="float" orientation="portrait" xlink:type="simple" id="oo_712816.jpg"><uri content-type="original_file" xlink:type="simple">https://binary.pensoft.net/fig/712816</uri></graphic></fig></tp:treatment-sec><tp:treatment-sec sec-type="Systematic considerations" id="SECID0E25AE"><title>Systematic considerations.</title><p>This species seems to be related to <italic><tp:taxon-name><tp:taxon-name-part taxon-name-part-type="genus" reg="Smicridea">S.</tp:taxon-name-part><tp:taxon-name-part taxon-name-part-type="species" reg="weidneri">weidneri</tp:taxon-name-part></tp:taxon-name></italic> and <italic><tp:taxon-name><tp:taxon-name-part taxon-name-part-type="genus" reg="Smicridea">S.</tp:taxon-name-part><tp:taxon-name-part taxon-name-part-type="species" reg="nanda">nanda</tp:taxon-name-part></tp:taxon-name></italic>. Genitalically, these species share the presence two pairs of elongate sclerites, dorsal and ventrad to the ejaculatory duct, which take different forms in the three species. Additionally, the morphology of the setose warts of the head of these species is similar, with the anterolateral setose warts bifid and the posterior ones triangular. <italic><tp:taxon-name><tp:taxon-name-part taxon-name-part-type="genus" reg="Smicridea">Smicridea</tp:taxon-name-part><tp:taxon-name-part taxon-name-part-type="species" reg="brasiliana">brasiliana</tp:taxon-name-part></tp:taxon-name></italic> can be distinguished by the presence of the elongate, sinuous, and pointed dorsal plate at the distal end of the ejaculatory duct, absent in the other two species, and the shape of the ventral plates that are spine-like, and the lateroventral ones that are subrectangular and pointed. Also, <italic><tp:taxon-name><tp:taxon-name-part taxon-name-part-type="genus" reg="Smicridea">S.</tp:taxon-name-part><tp:taxon-name-part taxon-name-part-type="species" reg="brasiliana">brasiliana</tp:taxon-name-part></tp:taxon-name></italic> has series of spines surrounding lateroventrally the end of the phallus, which are lacking in the other two species.</p></tp:treatment-sec><tp:treatment-sec sec-type="distribution" id="SECID0EOAAG"><title>Distribution.</title><p>Argentina (new record), Brazil.</p></tp:treatment-sec><tp:treatment-sec><!--Section generated to contain objects referenced in tp:taxon-treatment.--><fig id="F1" position="float" orientation="portrait"><object-id xmlns:xlink="http://www.w3.org/1999/xlink" content-type="doi" xlink:type="simple">10.3897/zookeys.1111.80961.figure1</object-id><object-id xmlns:xlink="http://www.w3.org/1999/xlink" content-type="arpha" xlink:type="simple">41768756-8241-5DD2-95EC-7B0334F53324</object-id><label>Figure 1.</label><caption><p>Heads in dorsal view of the species of the <italic><tp:taxon-name><tp:taxon-name-part taxon-name-part-type="genus" reg="Smicridea"/><tp:taxon-name-part taxon-name-part-type="species" reg="brasiliana">brasiliana</tp:taxon-name-part></tp:taxon-name></italic> group <bold>A</bold><tp:taxon-name><tp:taxon-name-part taxon-name-part-type="genus" reg="Smicridea">Smicridea</tp:taxon-name-part> (<tp:taxon-name-part taxon-name-part-type="subgenus" reg="Rhyacophylax">Rhyacophylax</tp:taxon-name-part>) <tp:taxon-name-part taxon-name-part-type="species" reg="brasiliana">brasiliana</tp:taxon-name-part></tp:taxon-name><bold>B</bold><tp:taxon-name><tp:taxon-name-part taxon-name-part-type="genus" reg="Smicridea">S.</tp:taxon-name-part> (<tp:taxon-name-part taxon-name-part-type="subgenus" reg="Rhyacophylax">R.</tp:taxon-name-part>) <tp:taxon-name-part taxon-name-part-type="species" reg="weidneri">weidneri</tp:taxon-name-part></tp:taxon-name><bold>C</bold><tp:taxon-name><tp:taxon-name-part taxon-name-part-type="genus" reg="Smicridea">S.</tp:taxon-name-part> (<tp:taxon-name-part taxon-name-part-type="subgenus" reg="Rhyacophylax">R.</tp:taxon-name-part>) <tp:taxon-name-part taxon-name-part-type="species" reg="vermiculata">vermiculata</tp:taxon-name-part></tp:taxon-name><bold>D</bold><tp:taxon-name><tp:taxon-name-part taxon-name-part-type="genus" reg="Smicridea">S.</tp:taxon-name-part> (<tp:taxon-name-part taxon-name-part-type="subgenus" reg="Rhyacophylax">R.</tp:taxon-name-part>) <tp:taxon-name-part taxon-name-part-type="species" reg="atrobasis">atrobasis</tp:taxon-name-part></tp:taxon-name><bold>E</bold><tp:taxon-name><tp:taxon-name-part taxon-name-part-type="genus" reg="Smicridea">S.</tp:taxon-name-part> (<tp:taxon-name-part taxon-name-part-type="subgenus" reg="Rhyacophylax">R.</tp:taxon-name-part>) <tp:taxon-name-part taxon-name-part-type="species" reg="nanda">nanda</tp:taxon-name-part></tp:taxon-name>. Abbreviations: <abbrev xmlns:xlink="http://www.w3.org/1999/xlink" xlink:title="length of the coronal suture" id="ABBRID0ESHAE" xlink:type="simple">CSL</abbrev> length of the coronal suture, <abbrev xmlns:xlink="http://www.w3.org/1999/xlink" xlink:title="interocular distance" id="ABBRID0EWHAE" xlink:type="simple">IOD</abbrev> interocular distance, <abbrev xmlns:xlink="http://www.w3.org/1999/xlink" xlink:title="maximum eye width" id="ABBRID0E1HAE" xlink:type="simple">MEW</abbrev> maximum eye width, <abbrev xmlns:xlink="http://www.w3.org/1999/xlink" xlink:title="maximum head width" id="ABBRID0E5HAE" xlink:type="simple">MHW</abbrev> maximum head width. Scale bar: 1 mm.</p></caption><graphic xmlns:xlink="http://www.w3.org/1999/xlink" xlink:href="zookeys-1111-389_article-80961__-g001.jpg" position="float" orientation="portrait" xlink:type="simple" id="oo_712814.jpg"><uri content-type="original_file" xlink:type="simple">https://binary.pensoft.net/fig/712814</uri></graphic></fig></tp:treatment-sec><ref-list><ref id="B62"><mixed-citation xmlns:xlink="http://www.w3.org/1999/xlink" xlink:type="simple"><person-group><name name-style="western"><surname>Weidner</surname><given-names>H</given-names></name></person-group> (<year>1964</year>) <article-title>Die Entomologische Sammlungen des Zoologischen Staatsinstituts und Zoologischen Museums Hamburg. X. Teil, <tp:taxon-name><tp:taxon-name-part taxon-name-part-type="class">Insecta</tp:taxon-name-part></tp:taxon-name> VII.</article-title><source>Mitteilungen aus dem Hamburgischen Zoologischen Museum und Institut</source><volume>62</volume>: <fpage>55</fpage>–<lpage>100</lpage>.</mixed-citation></ref><ref id="B42"><mixed-citation xmlns:xlink="http://www.w3.org/1999/xlink" xlink:type="simple"><person-group><name name-style="western"><surname>Paprocki</surname><given-names>H</given-names></name><name name-style="western"><surname>Holzenthal</surname><given-names>RW</given-names></name><name name-style="western"><surname>Blahnik</surname><given-names>RJ</given-names></name></person-group> (<year>2004</year>) <article-title>Checklist of the <tp:taxon-name><tp:taxon-name-part taxon-name-part-type="order">Trichoptera</tp:taxon-name-part></tp:taxon-name> (<tp:taxon-name><tp:taxon-name-part taxon-name-part-type="class">Insecta</tp:taxon-name-part></tp:taxon-name>) of Brazil I.</article-title><source>Biota Neotropica</source><volume>4</volume>(<issue>1</issue>): <fpage>1</fpage>–<lpage>22</lpage>. <ext-link xlink:href="10.1590/S1676-06032004000100008" ext-link-type="doi" xlink:type="simple">https://doi.org/10.1590/S1676-06032004000100008</ext-link></mixed-citation></ref><ref id="B41"><mixed-citation xmlns:xlink="http://www.w3.org/1999/xlink" xlink:type="simple"><person-group><name name-style="western"><surname>Paprocki</surname><given-names>H</given-names></name><name name-style="western"><surname>França</surname><given-names>D</given-names></name></person-group> (<year>2014</year>) Brazilian <tp:taxon-name><tp:taxon-name-part taxon-name-part-type="order">Trichoptera</tp:taxon-name-part></tp:taxon-name> Checklist II. Biodiversity Data Journal 2: e1557. [1–109] <ext-link xlink:href="10.3897/BDJ.2.e1557" ext-link-type="doi" xlink:type="simple">https://doi.org/10.3897/BDJ.2.e1557</ext-link></mixed-citation></ref><ref id="B23"><mixed-citation xmlns:xlink="http://www.w3.org/1999/xlink" xlink:type="simple"><person-group><name name-style="western"><surname>Holzenthal</surname><given-names>RW</given-names></name><name name-style="western"><surname>Calor</surname><given-names>AR</given-names></name></person-group> (<year>2017</year>) <article-title>Catalog of the Neotropical <tp:taxon-name><tp:taxon-name-part taxon-name-part-type="order">Trichoptera</tp:taxon-name-part></tp:taxon-name> (caddisflies).</article-title><source>ZooKeys</source><volume>654</volume>: <fpage>1</fpage>–<lpage>566</lpage>. <ext-link xlink:href="10.3897/zookeys.654.9516" ext-link-type="doi" xlink:type="simple">https://doi.org/10.3897/zookeys.654.9516</ext-link></mixed-citation></ref></ref-list></tp:taxon-treatment>
