# Supplementary material for: ﻿Review and redescription of species in the brasiliana group of Smicridea (Rhyacophylax) (Trichoptera, Hydropsychidae, Smicrideinae): exploration of the utility of geometric morphometrics as a method for delimitation and characterization of species in the genus
Source: Zookeys. 2022 Jul 11;1111:389–412. doi: 10.3897/zookeys.1111.80961 (PMC9848752; doi:10.3897/zookeys.1111.80961)
Supplement: XML Treatment for Smicridea (Rhyacophylax) weidneri [file zookeys.1111.80961-treatment2.xml]

<!DOCTYPE tp:taxon-treatment
  PUBLIC "-//TaxonX//DTD Taxonomic Treatment Publishing DTD v0 20100105//EN" "tax-treatment-NSO.dtd">
<tp:taxon-treatment xmlns:tp="http://www.plazi.org/taxpub"><tp:treatment-meta><kwd-group><label>Taxon classification</label><kwd>
                  <named-content content-type="kingdom">Animalia</named-content>
                </kwd><kwd>
                  <named-content content-type="order">Trichoptera</named-content>
                </kwd><kwd>
                  <named-content content-type="family">Hydropsychidae</named-content>
                </kwd></kwd-group><mixed-citation publication-type="journal"><person-group><name><surname>Sganga</surname><given-names>Julieta V.</given-names></name><name><surname>Sganga</surname><given-names>Daniela E.</given-names></name><name><surname>Iglesias</surname><given-names>Mónica S.</given-names></name></person-group><article-title>﻿Review and redescription of species in the <italic><tp:taxon-name><tp:taxon-name-part taxon-name-part-type="genus" reg="Smicridea"/><tp:taxon-name-part taxon-name-part-type="species" reg="brasiliana">brasiliana</tp:taxon-name-part></tp:taxon-name></italic> group of <tp:taxon-name><tp:taxon-name-part taxon-name-part-type="genus" reg="Smicridea">Smicridea</tp:taxon-name-part> (<tp:taxon-name-part taxon-name-part-type="subgenus" reg="Rhyacophylax">Rhyacophylax</tp:taxon-name-part>)</tp:taxon-name> (<tp:taxon-name><tp:taxon-name-part taxon-name-part-type="order">Trichoptera</tp:taxon-name-part></tp:taxon-name>, <tp:taxon-name><tp:taxon-name-part taxon-name-part-type="family">Hydropsychidae</tp:taxon-name-part></tp:taxon-name>, <tp:taxon-name><tp:taxon-name-part taxon-name-part-type="subfamily">Smicrideinae</tp:taxon-name-part></tp:taxon-name>): exploration of the utility of geometric morphometrics as a method for delimitation and characterization of species in the genus</article-title><source>Zookeys</source><day>11</day><month>07</month><year>2022</year><volume>1111</volume><fpage>389</fpage><lpage>412</lpage><pub-id pub-id-type="doi">10.3897/zookeys.1111.80961</pub-id></mixed-citation></tp:treatment-meta><tp:nomenclature><label>﻿</label><tp:taxon-name><object-id xmlns:xlink="http://www.w3.org/1999/xlink" content-type="arpha" xlink:type="simple">70CEEC3B-18D8-5E8D-A532-1CAC899C03A2</object-id><tp:taxon-name-part taxon-name-part-type="genus" reg="Smicridea">Smicridea</tp:taxon-name-part> (<tp:taxon-name-part taxon-name-part-type="subgenus" reg="Rhyacophylax">Rhyacophylax</tp:taxon-name-part>) <tp:taxon-name-part taxon-name-part-type="species" reg="weidneri">weidneri</tp:taxon-name-part></tp:taxon-name><tp:taxon-authority>Flint, 1972</tp:taxon-authority><xref ref-type="fig" rid="F1">Figs 1B</xref><xref ref-type="fig" rid="F4">, 4A–D</xref><tp:nomenclature-citation-list><tp:nomenclature-citation><tp:taxon-name><tp:taxon-name-part taxon-name-part-type="genus" reg="Smicridea">Smicridea</tp:taxon-name-part> (<tp:taxon-name-part taxon-name-part-type="subgenus" reg="Rhyacophylax">Rhyacophylax</tp:taxon-name-part>) <tp:taxon-name-part taxon-name-part-type="species" reg="weidneri">weidneri</tp:taxon-name-part></tp:taxon-name><comment>Flint, 1972: 238; 1966:8 [as <tp:taxon-name><tp:taxon-name-part taxon-name-part-type="genus" reg="Rhyacophylax"/><tp:taxon-name-part taxon-name-part-type="species" reg="brasilianus">brasilianus</tp:taxon-name-part></tp:taxon-name>, distribution]. <xref ref-type="bibr" rid="B32">Marinoni and de Almeida 2000</xref>: 286 [distribution; biology]. <xref ref-type="bibr" rid="B42">Paprocki et al. 2004</xref>: 9 [checklist]. <xref ref-type="bibr" rid="B53">Sganga 2006</xref>: 142 [distribution]. <xref ref-type="bibr" rid="B41">Paprocki and França 2014</xref>: 37 [checklist]. <xref ref-type="bibr" rid="B31">Manzo et al. 2014</xref>: 166 [distribution]. <xref ref-type="bibr" rid="B23">Holzenthal and Calor 2017</xref>: 187 [catalog].</comment></tp:nomenclature-citation></tp:nomenclature-citation-list></tp:nomenclature><tp:treatment-sec sec-type="material" id="SECID0EWDAG"><title>Material examined.</title><p>Argentina • 1 male; Misiones, Capiovy; 5 Apr. 1971; CM &amp; OS Flint Jr. col.; paratype; <named-content xmlns:xlink="http://www.w3.org/1999/xlink" content-type="dwc:institutional_code" xlink:title="National Museum of Natural History, Smithsonian Institution, Washington DC" xlink:href="http://grbio.org/institution/smithsonian-institution-national-museum-natural-history-0" xlink:type="simple">USNM</named-content> • 15 males; Misiones, Oberá, Centro de Investigación y Refugio de Selva Antonia Ramos, A° Ramos; 17 Nov. 2013; JV Sganga col.; light trap.</p></tp:treatment-sec><tp:treatment-sec sec-type="description" id="SECID0EBEAG"><title>Description.</title><p><bold>Adult male.</bold> Coloration of the body stramineous. Length of the forewings 4.5 mm (<italic>n</italic> = 16), coloration similar to that of the body, with two transverse, brown bands, one subapical, almost straight and the other sinuous, at midlength.</p><p><bold><italic>Head</italic></bold> (Fig. <xref ref-type="fig" rid="F1">1B</xref>). In dorsal view rectangular, transverse. Mesal margins of the eyes, in dorsal view, concave, postgenal areas small, triangular. Interocular area rectangular, longer than wide. Interocular distance 2.75 × shorter than <abbrev xmlns:xlink="http://www.w3.org/1999/xlink" xlink:title="maximum head width" id="ABBRID0EWEAG" xlink:type="simple">MHW</abbrev>. Coronal suture 1.08 × longer than <abbrev xmlns:xlink="http://www.w3.org/1999/xlink" xlink:title="interocular distance" id="ABBRID0E1EAG" xlink:type="simple">IOD</abbrev>. Maximum eye width 3 × shorter than <abbrev xmlns:xlink="http://www.w3.org/1999/xlink" xlink:title="maximum head width" id="ABBRID0E5EAG" xlink:type="simple">MHW</abbrev>. Anterolateral setose warts present, oval, with a V-shaped notch posteriorly. Posterior setose warts subtriangular. Maxillary palp formula: I-II-IV-III-V.</p><p><bold><italic>Male genitalia</italic>.</bold> Anterolateral margin of segment IX slightly rounded. Tergum of segment X triangular in lateral view, dorsal and ventral margins straight, the ventral one with a sclerotized Y-shaped area directed anteriorly through segment IX (Fig. <xref ref-type="fig" rid="F4">4A</xref>); in dorsal view divided mesally into two triangular hemitergites, with apex rounded and mesal margins concave (Fig. <xref ref-type="fig" rid="F4">4B</xref>). Inferior appendages with two articles, basal article slightly widened distally, apical one curved mesad in dorsal view, slightly narrowing towards the apex, which is rounded (Fig. <xref ref-type="fig" rid="F4">4A, B</xref>). Phallus long, with a tubular phallobase; basal portion broad, forming an angle of ~ 90° with distal part, that is straight and with apex somewhat widened; dorsal periphallic cap present subapically (Fig. <xref ref-type="fig" rid="F4">4A</xref>). Internal sclerotized section of ejaculatory duct long and sinuous in lateral view (~ 2/3 the phallobase length), distal end curved upwards (Fig. <xref ref-type="fig" rid="F4">4A, C</xref>); in dorsal view longitudinally divided in two, apex spindle-shaped (Fig. <xref ref-type="fig" rid="F4">4D</xref>); in lateral view with two romboidal dorsolateral plates in the posterior half of the ejaculatory duct, with ventral and posterior margins serrated and with small spines on its distal surface; dorsal to these plates there are two wide spine-like plates directed posteriorly (Fig. <xref ref-type="fig" rid="F4">4A, C, D</xref>). Endotheca simple.</p><fig id="F4" position="float" orientation="portrait"><object-id xmlns:xlink="http://www.w3.org/1999/xlink" content-type="doi" xlink:type="simple">10.3897/zookeys.1111.80961.figure4</object-id><object-id xmlns:xlink="http://www.w3.org/1999/xlink" content-type="arpha" xlink:type="simple">8AD4B4ED-CB3D-576B-B5E1-2214AB1D73F8</object-id><label>Figure 4.</label><caption><p>Male genitalia of <tp:taxon-name><tp:taxon-name-part taxon-name-part-type="genus" reg="Smicridea">Smicridea</tp:taxon-name-part> (<tp:taxon-name-part taxon-name-part-type="subgenus" reg="Rhyacophylax">Rhyacophylax</tp:taxon-name-part>) <tp:taxon-name-part taxon-name-part-type="species" reg="weidneri">weidneri</tp:taxon-name-part></tp:taxon-name><bold>A</bold> segments IX, X, inferior appendages and phallus, lateral view <bold>B</bold> segments IX, X and inferior appendages, dorsal view <bold>C</bold> tip of the phallus, lateral view <bold>D</bold> tip of the phallus, dorsal view.</p></caption><graphic xmlns:xlink="http://www.w3.org/1999/xlink" xlink:href="zookeys-1111-389_article-80961__-g004.jpg" position="float" orientation="portrait" xlink:type="simple" id="oo_712817.jpg"><uri content-type="original_file" xlink:type="simple">https://binary.pensoft.net/fig/712817</uri></graphic></fig></tp:treatment-sec><tp:treatment-sec sec-type="Systematic considerations" id="SECID0EIHAG"><title>Systematic considerations.</title><p>This species seems to be closely related to <italic><tp:taxon-name><tp:taxon-name-part taxon-name-part-type="genus" reg="Smicridea">S.</tp:taxon-name-part><tp:taxon-name-part taxon-name-part-type="species" reg="brasiliana">brasiliana</tp:taxon-name-part></tp:taxon-name></italic> and <italic><tp:taxon-name><tp:taxon-name-part taxon-name-part-type="genus" reg="Smicridea">S.</tp:taxon-name-part><tp:taxon-name-part taxon-name-part-type="species" reg="nanda">nanda</tp:taxon-name-part></tp:taxon-name></italic> (see Systematic considerations section for <italic><tp:taxon-name><tp:taxon-name-part taxon-name-part-type="genus" reg="Smicridea">S.</tp:taxon-name-part><tp:taxon-name-part taxon-name-part-type="species" reg="brasiliana">brasiliana</tp:taxon-name-part></tp:taxon-name></italic>). <italic><tp:taxon-name><tp:taxon-name-part taxon-name-part-type="genus" reg="Smicridea">Smicridea</tp:taxon-name-part><tp:taxon-name-part taxon-name-part-type="species" reg="weidneri">weidneri</tp:taxon-name-part></tp:taxon-name></italic> can be identified by the spindle-shaped distal end of the ejaculatory duct, that is simple in the other two species, and the shape of the two pairs of plates, two rhomboidal, with ventral and posterior margins serrated, and covered with small spines, and two spine-like, wide, directed posteriorly.</p></tp:treatment-sec><tp:treatment-sec sec-type="distribution" id="SECID0E1IAG"><title>Distribution.</title><p>Argentina, Brazil.</p></tp:treatment-sec><tp:treatment-sec><!--Section generated to contain objects referenced in tp:taxon-treatment.--><fig id="F1" position="float" orientation="portrait"><object-id xmlns:xlink="http://www.w3.org/1999/xlink" content-type="doi" xlink:type="simple">10.3897/zookeys.1111.80961.figure1</object-id><object-id xmlns:xlink="http://www.w3.org/1999/xlink" content-type="arpha" xlink:type="simple">41768756-8241-5DD2-95EC-7B0334F53324</object-id><label>Figure 1.</label><caption><p>Heads in dorsal view of the species of the <italic><tp:taxon-name><tp:taxon-name-part taxon-name-part-type="genus" reg="Smicridea"/><tp:taxon-name-part taxon-name-part-type="species" reg="brasiliana">brasiliana</tp:taxon-name-part></tp:taxon-name></italic> group <bold>A</bold><tp:taxon-name><tp:taxon-name-part taxon-name-part-type="genus" reg="Smicridea">Smicridea</tp:taxon-name-part> (<tp:taxon-name-part taxon-name-part-type="subgenus" reg="Rhyacophylax">Rhyacophylax</tp:taxon-name-part>) <tp:taxon-name-part taxon-name-part-type="species" reg="brasiliana">brasiliana</tp:taxon-name-part></tp:taxon-name><bold>B</bold><tp:taxon-name><tp:taxon-name-part taxon-name-part-type="genus" reg="Smicridea">S.</tp:taxon-name-part> (<tp:taxon-name-part taxon-name-part-type="subgenus" reg="Rhyacophylax">R.</tp:taxon-name-part>) <tp:taxon-name-part taxon-name-part-type="species" reg="weidneri">weidneri</tp:taxon-name-part></tp:taxon-name><bold>C</bold><tp:taxon-name><tp:taxon-name-part taxon-name-part-type="genus" reg="Smicridea">S.</tp:taxon-name-part> (<tp:taxon-name-part taxon-name-part-type="subgenus" reg="Rhyacophylax">R.</tp:taxon-name-part>) <tp:taxon-name-part taxon-name-part-type="species" reg="vermiculata">vermiculata</tp:taxon-name-part></tp:taxon-name><bold>D</bold><tp:taxon-name><tp:taxon-name-part taxon-name-part-type="genus" reg="Smicridea">S.</tp:taxon-name-part> (<tp:taxon-name-part taxon-name-part-type="subgenus" reg="Rhyacophylax">R.</tp:taxon-name-part>) <tp:taxon-name-part taxon-name-part-type="species" reg="atrobasis">atrobasis</tp:taxon-name-part></tp:taxon-name><bold>E</bold><tp:taxon-name><tp:taxon-name-part taxon-name-part-type="genus" reg="Smicridea">S.</tp:taxon-name-part> (<tp:taxon-name-part taxon-name-part-type="subgenus" reg="Rhyacophylax">R.</tp:taxon-name-part>) <tp:taxon-name-part taxon-name-part-type="species" reg="nanda">nanda</tp:taxon-name-part></tp:taxon-name>. Abbreviations: <abbrev xmlns:xlink="http://www.w3.org/1999/xlink" xlink:title="length of the coronal suture" id="ABBRID0ESHAE" xlink:type="simple">CSL</abbrev> length of the coronal suture, <abbrev xmlns:xlink="http://www.w3.org/1999/xlink" xlink:title="interocular distance" id="ABBRID0EWHAE" xlink:type="simple">IOD</abbrev> interocular distance, <abbrev xmlns:xlink="http://www.w3.org/1999/xlink" xlink:title="maximum eye width" id="ABBRID0E1HAE" xlink:type="simple">MEW</abbrev> maximum eye width, <abbrev xmlns:xlink="http://www.w3.org/1999/xlink" xlink:title="maximum head width" id="ABBRID0E5HAE" xlink:type="simple">MHW</abbrev> maximum head width. Scale bar: 1 mm.</p></caption><graphic xmlns:xlink="http://www.w3.org/1999/xlink" xlink:href="zookeys-1111-389_article-80961__-g001.jpg" position="float" orientation="portrait" xlink:type="simple" id="oo_712814.jpg"><uri content-type="original_file" xlink:type="simple">https://binary.pensoft.net/fig/712814</uri></graphic></fig></tp:treatment-sec><ref-list><ref id="B32"><mixed-citation xmlns:xlink="http://www.w3.org/1999/xlink" xlink:type="simple"><person-group><name name-style="western"><surname>Marinoni</surname><given-names>L</given-names></name><name name-style="western"><surname>de Almeida</surname><given-names>GL</given-names></name></person-group> (<year>2000</year>) <article-title>Abundância e sazonalidade das espécies de <tp:taxon-name><tp:taxon-name-part taxon-name-part-type="family">Hydropsychidae</tp:taxon-name-part></tp:taxon-name> (<tp:taxon-name><tp:taxon-name-part taxon-name-part-type="class">Insecta</tp:taxon-name-part></tp:taxon-name>, <tp:taxon-name><tp:taxon-name-part taxon-name-part-type="order">Trichoptera</tp:taxon-name-part></tp:taxon-name>) capturadas com armadilha luminosa no Estado do Paraná, Brasil.</article-title><source>Revista Brasileira de Zoologia</source><volume>17</volume>(<issue>1</issue>): <fpage>283</fpage>–<lpage>299</lpage>. <ext-link xlink:href="10.1590/S0101-81752000000100025" ext-link-type="doi" xlink:type="simple">https://doi.org/10.1590/S0101-81752000000100025</ext-link></mixed-citation></ref><ref id="B42"><mixed-citation xmlns:xlink="http://www.w3.org/1999/xlink" xlink:type="simple"><person-group><name name-style="western"><surname>Paprocki</surname><given-names>H</given-names></name><name name-style="western"><surname>Holzenthal</surname><given-names>RW</given-names></name><name name-style="western"><surname>Blahnik</surname><given-names>RJ</given-names></name></person-group> (<year>2004</year>) <article-title>Checklist of the <tp:taxon-name><tp:taxon-name-part taxon-name-part-type="order">Trichoptera</tp:taxon-name-part></tp:taxon-name> (<tp:taxon-name><tp:taxon-name-part taxon-name-part-type="class">Insecta</tp:taxon-name-part></tp:taxon-name>) of Brazil I.</article-title><source>Biota Neotropica</source><volume>4</volume>(<issue>1</issue>): <fpage>1</fpage>–<lpage>22</lpage>. <ext-link xlink:href="10.1590/S1676-06032004000100008" ext-link-type="doi" xlink:type="simple">https://doi.org/10.1590/S1676-06032004000100008</ext-link></mixed-citation></ref><ref id="B53"><mixed-citation xmlns:xlink="http://www.w3.org/1999/xlink" xlink:type="simple"><person-group><name name-style="western"><surname>Sganga</surname><given-names>JV</given-names></name></person-group> (<year>2006</year>) <article-title>A new species of <italic><tp:taxon-name><tp:taxon-name-part taxon-name-part-type="genus">Smicridea</tp:taxon-name-part></tp:taxon-name></italic> from Argentina (<tp:taxon-name><tp:taxon-name-part taxon-name-part-type="order">Trichoptera</tp:taxon-name-part></tp:taxon-name>: <tp:taxon-name><tp:taxon-name-part taxon-name-part-type="family">Hydropsychidae</tp:taxon-name-part></tp:taxon-name>).</article-title><source>Revista de la Sociedad Entomológica Argentina</source><volume>64</volume>: <fpage>141</fpage>–<lpage>145</lpage>. [2005]</mixed-citation></ref><ref id="B41"><mixed-citation xmlns:xlink="http://www.w3.org/1999/xlink" xlink:type="simple"><person-group><name name-style="western"><surname>Paprocki</surname><given-names>H</given-names></name><name name-style="western"><surname>França</surname><given-names>D</given-names></name></person-group> (<year>2014</year>) Brazilian <tp:taxon-name><tp:taxon-name-part taxon-name-part-type="order">Trichoptera</tp:taxon-name-part></tp:taxon-name> Checklist II. Biodiversity Data Journal 2: e1557. [1–109] <ext-link xlink:href="10.3897/BDJ.2.e1557" ext-link-type="doi" xlink:type="simple">https://doi.org/10.3897/BDJ.2.e1557</ext-link></mixed-citation></ref><ref id="B31"><mixed-citation xmlns:xlink="http://www.w3.org/1999/xlink" xlink:type="simple"><person-group><name name-style="western"><surname>Manzo</surname><given-names>V</given-names></name><name name-style="western"><surname>Romero</surname><given-names>F</given-names></name><name name-style="western"><surname>Rueda Martín</surname><given-names>P</given-names></name><name name-style="western"><surname>Molineri</surname><given-names>C</given-names></name><name name-style="western"><surname>Nieto</surname><given-names>C</given-names></name><name name-style="western"><surname>Rodriguez</surname><given-names>J</given-names></name><name name-style="western"><surname>Dominguez</surname><given-names>E</given-names></name></person-group> (<year>2014</year>) <article-title>Insectos acuáticos del Parque Provincial Urugua-í, Argentina.</article-title><source>Revista de la Sociedad Entomológica Argentina</source><volume>73</volume>: <fpage>155</fpage>–<lpage>170</lpage>.</mixed-citation></ref><ref id="B23"><mixed-citation xmlns:xlink="http://www.w3.org/1999/xlink" xlink:type="simple"><person-group><name name-style="western"><surname>Holzenthal</surname><given-names>RW</given-names></name><name name-style="western"><surname>Calor</surname><given-names>AR</given-names></name></person-group> (<year>2017</year>) <article-title>Catalog of the Neotropical <tp:taxon-name><tp:taxon-name-part taxon-name-part-type="order">Trichoptera</tp:taxon-name-part></tp:taxon-name> (caddisflies).</article-title><source>ZooKeys</source><volume>654</volume>: <fpage>1</fpage>–<lpage>566</lpage>. <ext-link xlink:href="10.3897/zookeys.654.9516" ext-link-type="doi" xlink:type="simple">https://doi.org/10.3897/zookeys.654.9516</ext-link></mixed-citation></ref></ref-list></tp:taxon-treatment>
