# Supplementary material for: ﻿Review and redescription of species in the brasiliana group of Smicridea (Rhyacophylax) (Trichoptera, Hydropsychidae, Smicrideinae): exploration of the utility of geometric morphometrics as a method for delimitation and characterization of species in the genus
Source: Zookeys. 2022 Jul 11;1111:389–412. doi: 10.3897/zookeys.1111.80961 (PMC9848752; doi:10.3897/zookeys.1111.80961)
Supplement: XML Treatment for Smicridea (Rhyacophylax) vermiculata [file zookeys.1111.80961-treatment3.xml]

<!DOCTYPE tp:taxon-treatment
  PUBLIC "-//TaxonX//DTD Taxonomic Treatment Publishing DTD v0 20100105//EN" "tax-treatment-NSO.dtd">
<tp:taxon-treatment xmlns:tp="http://www.plazi.org/taxpub"><tp:treatment-meta><kwd-group><label>Taxon classification</label><kwd>
                  <named-content content-type="kingdom">Animalia</named-content>
                </kwd><kwd>
                  <named-content content-type="order">Trichoptera</named-content>
                </kwd><kwd>
                  <named-content content-type="family">Hydropsychidae</named-content>
                </kwd></kwd-group><mixed-citation publication-type="journal"><person-group><name><surname>Sganga</surname><given-names>Julieta V.</given-names></name><name><surname>Sganga</surname><given-names>Daniela E.</given-names></name><name><surname>Iglesias</surname><given-names>Mónica S.</given-names></name></person-group><article-title>﻿Review and redescription of species in the <italic><tp:taxon-name><tp:taxon-name-part taxon-name-part-type="genus" reg="Smicridea"/><tp:taxon-name-part taxon-name-part-type="species" reg="brasiliana">brasiliana</tp:taxon-name-part></tp:taxon-name></italic> group of <tp:taxon-name><tp:taxon-name-part taxon-name-part-type="genus" reg="Smicridea">Smicridea</tp:taxon-name-part> (<tp:taxon-name-part taxon-name-part-type="subgenus" reg="Rhyacophylax">Rhyacophylax</tp:taxon-name-part>)</tp:taxon-name> (<tp:taxon-name><tp:taxon-name-part taxon-name-part-type="order">Trichoptera</tp:taxon-name-part></tp:taxon-name>, <tp:taxon-name><tp:taxon-name-part taxon-name-part-type="family">Hydropsychidae</tp:taxon-name-part></tp:taxon-name>, <tp:taxon-name><tp:taxon-name-part taxon-name-part-type="subfamily">Smicrideinae</tp:taxon-name-part></tp:taxon-name>): exploration of the utility of geometric morphometrics as a method for delimitation and characterization of species in the genus</article-title><source>Zookeys</source><day>11</day><month>07</month><year>2022</year><volume>1111</volume><fpage>389</fpage><lpage>412</lpage><pub-id pub-id-type="doi">10.3897/zookeys.1111.80961</pub-id></mixed-citation></tp:treatment-meta><tp:nomenclature><label>﻿</label><tp:taxon-name><object-id xmlns:xlink="http://www.w3.org/1999/xlink" content-type="arpha" xlink:type="simple">ECFD3EFF-411B-5424-B34A-6E43F2019DF2</object-id><tp:taxon-name-part taxon-name-part-type="genus" reg="Smicridea">Smicridea</tp:taxon-name-part> (<tp:taxon-name-part taxon-name-part-type="subgenus" reg="Rhyacophylax">Rhyacophylax</tp:taxon-name-part>) <tp:taxon-name-part taxon-name-part-type="species" reg="vermiculata">vermiculata</tp:taxon-name-part></tp:taxon-name><tp:taxon-authority>Flint, 1978</tp:taxon-authority><xref ref-type="fig" rid="F1">Figs 1C</xref><xref ref-type="fig" rid="F5">, 5A–D</xref><tp:nomenclature-citation-list><tp:nomenclature-citation><tp:taxon-name><tp:taxon-name-part taxon-name-part-type="genus" reg="Smicridea">Smicridea</tp:taxon-name-part> (<tp:taxon-name-part taxon-name-part-type="subgenus" reg="Rhyacophylax">Rhyacophylax</tp:taxon-name-part>) <tp:taxon-name-part taxon-name-part-type="species" reg="vermiculata">vermiculata</tp:taxon-name-part></tp:taxon-name><comment>Flint, 1978: 381. <xref ref-type="bibr" rid="B32">Marinoni and de Almeida 2000</xref>: 286 [distribution; biology]. <xref ref-type="bibr" rid="B4">Blahnik et al. 2004</xref>: 4 [distribution]. <xref ref-type="bibr" rid="B42">Paprocki et al. 2004</xref>: 9 [checklist]. <xref ref-type="bibr" rid="B53">Sganga 2006</xref>: 142 [distribution]. Calor 2011: 321 [checklist]. <xref ref-type="bibr" rid="B41">Paprocki and França 2014</xref>: 36 [checklist]. <xref ref-type="bibr" rid="B23">Holzenthal and Calor 2017</xref>: 186 [catalog].</comment></tp:nomenclature-citation></tp:nomenclature-citation-list></tp:nomenclature><tp:treatment-sec sec-type="material" id="SECID0EZLAG"><title>Material examined.</title><p>Argentina • 27 males; Misiones, Oberá, Centro de Investigación y Refugio de Selva Antonia Ramos, A° Ramos; 17 Nov. 2013; JV Sganga col.; light trap.</p></tp:treatment-sec><tp:treatment-sec sec-type="description" id="SECID0E5LAG"><title>Description.</title><p><bold>Adult male.</bold> General coloration of the body brown. Length of forewings 4.5 mm (<italic>n</italic> = 22), coloration similar to that of the body, with a distinct transverse, white band subapically.</p><p><bold><italic>Head</italic></bold> (Fig. <xref ref-type="fig" rid="F1">1C</xref>). In dorsal view rectangular, transverse. Internal margins of the eyes, in dorsal view, convergent, postgenal areas triangular. Interocular area trapezoidal. Interocular distance 1.85 × shorter than <abbrev xmlns:xlink="http://www.w3.org/1999/xlink" xlink:title="maximum head width" id="ABBRID0ETMAG" xlink:type="simple">MHW</abbrev>. Coronal suture 1.47 × shorter than <abbrev xmlns:xlink="http://www.w3.org/1999/xlink" xlink:title="interocular distance" id="ABBRID0EXMAG" xlink:type="simple">IOD</abbrev>. Maximum eye width 4.35 × shorter than <abbrev xmlns:xlink="http://www.w3.org/1999/xlink" xlink:title="maximum head width" id="ABBRID0E2MAG" xlink:type="simple">MHW</abbrev>. Anterolateral setose warts present, oval, bifid posteriorly, with mesal lobe shorter than the lateral. Posterior setose warts subtriangular, with a digitate mesal lobe. Maxillary palp formula: I-II-IV-III-V.</p><p><bold><italic>Male genitalia</italic>.</bold> Anterolateral margin of segment IX rounded, produced. Tergum of segment X triangular in lateral view, dorsal margin straight, ventral slightly rounded, with a subapical lobe, and a sclerotized Y-shaped area directed anteriorly through segment IX (Fig. <xref ref-type="fig" rid="F5">5A</xref>); in dorsal view divided mesally into two triangular hemitergites, with apex rounded and bearing a lateral lobe, mesal margins straight, with an anterior notch (Fig. <xref ref-type="fig" rid="F5">5B</xref>). Inferior appendages with two articules, basal article slightly widened distally, apical one curved mesad in dorsal view, apex pointed (Fig. <xref ref-type="fig" rid="F5">5A, B</xref>). Phallus long, with a tubular phallobase; basal portion broad, forming an angle of ~ 90° with distal part, which is very long and with apex slightly upturned (Fig. <xref ref-type="fig" rid="F4">4A</xref>); phallus bears subapically four spines mesoventrally on each side, which are directed posteriorly (Fig. <xref ref-type="fig" rid="F5">5A, C, D</xref>). Internal sclerotized section of ejaculatory duct long (~ 1/2 the phallobase length) and bent ventrad anteriorly in lateral view, distal end curved upwards and with a posterior concavity (Fig. <xref ref-type="fig" rid="F5">5A, C</xref>); in dorsal view longitudinally divided in two (Fig. <xref ref-type="fig" rid="F5">5D</xref>). Endotheca simple.</p><fig id="F5" position="float" orientation="portrait"><object-id xmlns:xlink="http://www.w3.org/1999/xlink" content-type="doi" xlink:type="simple">10.3897/zookeys.1111.80961.figure5</object-id><object-id xmlns:xlink="http://www.w3.org/1999/xlink" content-type="arpha" xlink:type="simple">3A33504E-D90E-5A50-ABF4-478B5C6DD58C</object-id><label>Figure 5.</label><caption><p>Male genitalia of <tp:taxon-name><tp:taxon-name-part taxon-name-part-type="genus" reg="Smicridea">Smicridea</tp:taxon-name-part> (<tp:taxon-name-part taxon-name-part-type="subgenus" reg="Rhyacophylax">Rhyacophylax</tp:taxon-name-part>) <tp:taxon-name-part taxon-name-part-type="species" reg="vermiculata">vermiculata</tp:taxon-name-part></tp:taxon-name><bold>A</bold> segments IX, X, inferior appendages and phallus, lateral view <bold>B</bold> segments IX, X and inferior appendages, dorsal view <bold>C</bold> tip of the phallus, lateral view <bold>D</bold> tip of the phallus, dorsal view.</p></caption><graphic xmlns:xlink="http://www.w3.org/1999/xlink" xlink:href="zookeys-1111-389_article-80961__-g005.jpg" position="float" orientation="portrait" xlink:type="simple" id="oo_712818.jpg"><uri content-type="original_file" xlink:type="simple">https://binary.pensoft.net/fig/712818</uri></graphic></fig></tp:treatment-sec><tp:treatment-sec sec-type="Systematic considerations" id="SECID0EFPAG"><title>Systematic considerations.</title><p>This species seems to be related to <tp:taxon-name><tp:taxon-name-part taxon-name-part-type="genus" reg="Smicridea">S.</tp:taxon-name-part> (<tp:taxon-name-part taxon-name-part-type="subgenus" reg="Rhyacophylax">R.</tp:taxon-name-part>) <tp:taxon-name-part taxon-name-part-type="species" reg="dentifera">dentifera</tp:taxon-name-part></tp:taxon-name> Flint, 1983 and <tp:taxon-name><tp:taxon-name-part taxon-name-part-type="genus" reg="Smicridea">S.</tp:taxon-name-part> (<tp:taxon-name-part taxon-name-part-type="subgenus" reg="Rhyacophylax">R.</tp:taxon-name-part>) <tp:taxon-name-part taxon-name-part-type="species" reg="unguiculata">unguiculata</tp:taxon-name-part></tp:taxon-name>. The three species have simple ejaculatory ducts and lateroventral spines at the apex of the phallus. The features that allow the differentiation of <italic><tp:taxon-name><tp:taxon-name-part taxon-name-part-type="genus" reg="Smicridea">S.</tp:taxon-name-part><tp:taxon-name-part taxon-name-part-type="species" reg="vermiculata">vermiculata</tp:taxon-name-part></tp:taxon-name></italic> are the position of the spines of the phallus (it has 4 mesoventral spines on each side directed posteriorly), the ejaculatory duct that is curved upwards and bears a posterior concavity, and the presence of the apicolateral lobe on tergum X.</p></tp:treatment-sec><tp:treatment-sec sec-type="distribution" id="SECID0ESQAG"><title>Distribution.</title><p>Argentina, Brazil, Paraguay.</p></tp:treatment-sec><tp:treatment-sec><!--Section generated to contain objects referenced in tp:taxon-treatment.--><fig id="F1" position="float" orientation="portrait"><object-id xmlns:xlink="http://www.w3.org/1999/xlink" content-type="doi" xlink:type="simple">10.3897/zookeys.1111.80961.figure1</object-id><object-id xmlns:xlink="http://www.w3.org/1999/xlink" content-type="arpha" xlink:type="simple">41768756-8241-5DD2-95EC-7B0334F53324</object-id><label>Figure 1.</label><caption><p>Heads in dorsal view of the species of the <italic><tp:taxon-name><tp:taxon-name-part taxon-name-part-type="genus" reg="Smicridea"/><tp:taxon-name-part taxon-name-part-type="species" reg="brasiliana">brasiliana</tp:taxon-name-part></tp:taxon-name></italic> group <bold>A</bold><tp:taxon-name><tp:taxon-name-part taxon-name-part-type="genus" reg="Smicridea">Smicridea</tp:taxon-name-part> (<tp:taxon-name-part taxon-name-part-type="subgenus" reg="Rhyacophylax">Rhyacophylax</tp:taxon-name-part>) <tp:taxon-name-part taxon-name-part-type="species" reg="brasiliana">brasiliana</tp:taxon-name-part></tp:taxon-name><bold>B</bold><tp:taxon-name><tp:taxon-name-part taxon-name-part-type="genus" reg="Smicridea">S.</tp:taxon-name-part> (<tp:taxon-name-part taxon-name-part-type="subgenus" reg="Rhyacophylax">R.</tp:taxon-name-part>) <tp:taxon-name-part taxon-name-part-type="species" reg="weidneri">weidneri</tp:taxon-name-part></tp:taxon-name><bold>C</bold><tp:taxon-name><tp:taxon-name-part taxon-name-part-type="genus" reg="Smicridea">S.</tp:taxon-name-part> (<tp:taxon-name-part taxon-name-part-type="subgenus" reg="Rhyacophylax">R.</tp:taxon-name-part>) <tp:taxon-name-part taxon-name-part-type="species" reg="vermiculata">vermiculata</tp:taxon-name-part></tp:taxon-name><bold>D</bold><tp:taxon-name><tp:taxon-name-part taxon-name-part-type="genus" reg="Smicridea">S.</tp:taxon-name-part> (<tp:taxon-name-part taxon-name-part-type="subgenus" reg="Rhyacophylax">R.</tp:taxon-name-part>) <tp:taxon-name-part taxon-name-part-type="species" reg="atrobasis">atrobasis</tp:taxon-name-part></tp:taxon-name><bold>E</bold><tp:taxon-name><tp:taxon-name-part taxon-name-part-type="genus" reg="Smicridea">S.</tp:taxon-name-part> (<tp:taxon-name-part taxon-name-part-type="subgenus" reg="Rhyacophylax">R.</tp:taxon-name-part>) <tp:taxon-name-part taxon-name-part-type="species" reg="nanda">nanda</tp:taxon-name-part></tp:taxon-name>. Abbreviations: <abbrev xmlns:xlink="http://www.w3.org/1999/xlink" xlink:title="length of the coronal suture" id="ABBRID0ESHAE" xlink:type="simple">CSL</abbrev> length of the coronal suture, <abbrev xmlns:xlink="http://www.w3.org/1999/xlink" xlink:title="interocular distance" id="ABBRID0EWHAE" xlink:type="simple">IOD</abbrev> interocular distance, <abbrev xmlns:xlink="http://www.w3.org/1999/xlink" xlink:title="maximum eye width" id="ABBRID0E1HAE" xlink:type="simple">MEW</abbrev> maximum eye width, <abbrev xmlns:xlink="http://www.w3.org/1999/xlink" xlink:title="maximum head width" id="ABBRID0E5HAE" xlink:type="simple">MHW</abbrev> maximum head width. Scale bar: 1 mm.</p></caption><graphic xmlns:xlink="http://www.w3.org/1999/xlink" xlink:href="zookeys-1111-389_article-80961__-g001.jpg" position="float" orientation="portrait" xlink:type="simple" id="oo_712814.jpg"><uri content-type="original_file" xlink:type="simple">https://binary.pensoft.net/fig/712814</uri></graphic></fig><fig id="F4" position="float" orientation="portrait"><object-id xmlns:xlink="http://www.w3.org/1999/xlink" content-type="doi" xlink:type="simple">10.3897/zookeys.1111.80961.figure4</object-id><object-id xmlns:xlink="http://www.w3.org/1999/xlink" content-type="arpha" xlink:type="simple">8AD4B4ED-CB3D-576B-B5E1-2214AB1D73F8</object-id><label>Figure 4.</label><caption><p>Male genitalia of <tp:taxon-name><tp:taxon-name-part taxon-name-part-type="genus" reg="Smicridea">Smicridea</tp:taxon-name-part> (<tp:taxon-name-part taxon-name-part-type="subgenus" reg="Rhyacophylax">Rhyacophylax</tp:taxon-name-part>) <tp:taxon-name-part taxon-name-part-type="species" reg="weidneri">weidneri</tp:taxon-name-part></tp:taxon-name><bold>A</bold> segments IX, X, inferior appendages and phallus, lateral view <bold>B</bold> segments IX, X and inferior appendages, dorsal view <bold>C</bold> tip of the phallus, lateral view <bold>D</bold> tip of the phallus, dorsal view.</p></caption><graphic xmlns:xlink="http://www.w3.org/1999/xlink" xlink:href="zookeys-1111-389_article-80961__-g004.jpg" position="float" orientation="portrait" xlink:type="simple" id="oo_712817.jpg"><uri content-type="original_file" xlink:type="simple">https://binary.pensoft.net/fig/712817</uri></graphic></fig></tp:treatment-sec><ref-list><ref id="B32"><mixed-citation xmlns:xlink="http://www.w3.org/1999/xlink" xlink:type="simple"><person-group><name name-style="western"><surname>Marinoni</surname><given-names>L</given-names></name><name name-style="western"><surname>de Almeida</surname><given-names>GL</given-names></name></person-group> (<year>2000</year>) <article-title>Abundância e sazonalidade das espécies de <tp:taxon-name><tp:taxon-name-part taxon-name-part-type="family">Hydropsychidae</tp:taxon-name-part></tp:taxon-name> (<tp:taxon-name><tp:taxon-name-part taxon-name-part-type="class">Insecta</tp:taxon-name-part></tp:taxon-name>, <tp:taxon-name><tp:taxon-name-part taxon-name-part-type="order">Trichoptera</tp:taxon-name-part></tp:taxon-name>) capturadas com armadilha luminosa no Estado do Paraná, Brasil.</article-title><source>Revista Brasileira de Zoologia</source><volume>17</volume>(<issue>1</issue>): <fpage>283</fpage>–<lpage>299</lpage>. <ext-link xlink:href="10.1590/S0101-81752000000100025" ext-link-type="doi" xlink:type="simple">https://doi.org/10.1590/S0101-81752000000100025</ext-link></mixed-citation></ref><ref id="B4"><mixed-citation xmlns:xlink="http://www.w3.org/1999/xlink" xlink:type="simple"><person-group><name name-style="western"><surname>Blahnik</surname><given-names>RJ</given-names></name><name name-style="western"><surname>Paprocki</surname><given-names>H</given-names></name><name name-style="western"><surname>Holzenthal</surname><given-names>RW</given-names></name></person-group> (<year>2004</year>) <article-title>New distribution and species records of <tp:taxon-name><tp:taxon-name-part taxon-name-part-type="order">Trichoptera</tp:taxon-name-part></tp:taxon-name> from southern and southeastern Brazil.</article-title><source>Biota Neotropica</source><volume>4</volume>(<issue>1</issue>): <fpage>1</fpage>–<lpage>6</lpage>. <ext-link xlink:href="10.1590/S1676-06032004000100009" ext-link-type="doi" xlink:type="simple">https://doi.org/10.1590/S1676-06032004000100009</ext-link></mixed-citation></ref><ref id="B42"><mixed-citation xmlns:xlink="http://www.w3.org/1999/xlink" xlink:type="simple"><person-group><name name-style="western"><surname>Paprocki</surname><given-names>H</given-names></name><name name-style="western"><surname>Holzenthal</surname><given-names>RW</given-names></name><name name-style="western"><surname>Blahnik</surname><given-names>RJ</given-names></name></person-group> (<year>2004</year>) <article-title>Checklist of the <tp:taxon-name><tp:taxon-name-part taxon-name-part-type="order">Trichoptera</tp:taxon-name-part></tp:taxon-name> (<tp:taxon-name><tp:taxon-name-part taxon-name-part-type="class">Insecta</tp:taxon-name-part></tp:taxon-name>) of Brazil I.</article-title><source>Biota Neotropica</source><volume>4</volume>(<issue>1</issue>): <fpage>1</fpage>–<lpage>22</lpage>. <ext-link xlink:href="10.1590/S1676-06032004000100008" ext-link-type="doi" xlink:type="simple">https://doi.org/10.1590/S1676-06032004000100008</ext-link></mixed-citation></ref><ref id="B53"><mixed-citation xmlns:xlink="http://www.w3.org/1999/xlink" xlink:type="simple"><person-group><name name-style="western"><surname>Sganga</surname><given-names>JV</given-names></name></person-group> (<year>2006</year>) <article-title>A new species of <italic><tp:taxon-name><tp:taxon-name-part taxon-name-part-type="genus">Smicridea</tp:taxon-name-part></tp:taxon-name></italic> from Argentina (<tp:taxon-name><tp:taxon-name-part taxon-name-part-type="order">Trichoptera</tp:taxon-name-part></tp:taxon-name>: <tp:taxon-name><tp:taxon-name-part taxon-name-part-type="family">Hydropsychidae</tp:taxon-name-part></tp:taxon-name>).</article-title><source>Revista de la Sociedad Entomológica Argentina</source><volume>64</volume>: <fpage>141</fpage>–<lpage>145</lpage>. [2005]</mixed-citation></ref><ref id="B41"><mixed-citation xmlns:xlink="http://www.w3.org/1999/xlink" xlink:type="simple"><person-group><name name-style="western"><surname>Paprocki</surname><given-names>H</given-names></name><name name-style="western"><surname>França</surname><given-names>D</given-names></name></person-group> (<year>2014</year>) Brazilian <tp:taxon-name><tp:taxon-name-part taxon-name-part-type="order">Trichoptera</tp:taxon-name-part></tp:taxon-name> Checklist II. Biodiversity Data Journal 2: e1557. [1–109] <ext-link xlink:href="10.3897/BDJ.2.e1557" ext-link-type="doi" xlink:type="simple">https://doi.org/10.3897/BDJ.2.e1557</ext-link></mixed-citation></ref><ref id="B23"><mixed-citation xmlns:xlink="http://www.w3.org/1999/xlink" xlink:type="simple"><person-group><name name-style="western"><surname>Holzenthal</surname><given-names>RW</given-names></name><name name-style="western"><surname>Calor</surname><given-names>AR</given-names></name></person-group> (<year>2017</year>) <article-title>Catalog of the Neotropical <tp:taxon-name><tp:taxon-name-part taxon-name-part-type="order">Trichoptera</tp:taxon-name-part></tp:taxon-name> (caddisflies).</article-title><source>ZooKeys</source><volume>654</volume>: <fpage>1</fpage>–<lpage>566</lpage>. <ext-link xlink:href="10.3897/zookeys.654.9516" ext-link-type="doi" xlink:type="simple">https://doi.org/10.3897/zookeys.654.9516</ext-link></mixed-citation></ref></ref-list></tp:taxon-treatment>
