# Supplementary material for: ﻿Review and redescription of species in the brasiliana group of Smicridea (Rhyacophylax) (Trichoptera, Hydropsychidae, Smicrideinae): exploration of the utility of geometric morphometrics as a method for delimitation and characterization of species in the genus
Source: Zookeys. 2022 Jul 11;1111:389–412. doi: 10.3897/zookeys.1111.80961 (PMC9848752; doi:10.3897/zookeys.1111.80961)
Supplement: XML Treatment for Smicridea (Rhyacophylax) atrobasis [file zookeys.1111.80961-treatment4.xml]

<!DOCTYPE tp:taxon-treatment
  PUBLIC "-//TaxonX//DTD Taxonomic Treatment Publishing DTD v0 20100105//EN" "tax-treatment-NSO.dtd">
<tp:taxon-treatment xmlns:tp="http://www.plazi.org/taxpub"><tp:treatment-meta><kwd-group><label>Taxon classification</label><kwd>
                  <named-content content-type="kingdom">Animalia</named-content>
                </kwd><kwd>
                  <named-content content-type="order">Trichoptera</named-content>
                </kwd><kwd>
                  <named-content content-type="family">Hydropsychidae</named-content>
                </kwd></kwd-group><mixed-citation publication-type="journal"><person-group><name><surname>Sganga</surname><given-names>Julieta V.</given-names></name><name><surname>Sganga</surname><given-names>Daniela E.</given-names></name><name><surname>Iglesias</surname><given-names>Mónica S.</given-names></name></person-group><article-title>﻿Review and redescription of species in the <italic><tp:taxon-name><tp:taxon-name-part taxon-name-part-type="genus" reg="Smicridea"/><tp:taxon-name-part taxon-name-part-type="species" reg="brasiliana">brasiliana</tp:taxon-name-part></tp:taxon-name></italic> group of <tp:taxon-name><tp:taxon-name-part taxon-name-part-type="genus" reg="Smicridea">Smicridea</tp:taxon-name-part> (<tp:taxon-name-part taxon-name-part-type="subgenus" reg="Rhyacophylax">Rhyacophylax</tp:taxon-name-part>)</tp:taxon-name> (<tp:taxon-name><tp:taxon-name-part taxon-name-part-type="order">Trichoptera</tp:taxon-name-part></tp:taxon-name>, <tp:taxon-name><tp:taxon-name-part taxon-name-part-type="family">Hydropsychidae</tp:taxon-name-part></tp:taxon-name>, <tp:taxon-name><tp:taxon-name-part taxon-name-part-type="subfamily">Smicrideinae</tp:taxon-name-part></tp:taxon-name>): exploration of the utility of geometric morphometrics as a method for delimitation and characterization of species in the genus</article-title><source>Zookeys</source><day>11</day><month>07</month><year>2022</year><volume>1111</volume><fpage>389</fpage><lpage>412</lpage><pub-id pub-id-type="doi">10.3897/zookeys.1111.80961</pub-id></mixed-citation></tp:treatment-meta><tp:nomenclature><label>﻿</label><tp:taxon-name><object-id xmlns:xlink="http://www.w3.org/1999/xlink" content-type="arpha" xlink:type="simple">A55D5855-437E-5B43-BAD3-CCF18D8EDFC7</object-id><tp:taxon-name-part taxon-name-part-type="genus" reg="Smicridea">Smicridea</tp:taxon-name-part> (<tp:taxon-name-part taxon-name-part-type="subgenus" reg="Rhyacophylax">Rhyacophylax</tp:taxon-name-part>) <tp:taxon-name-part taxon-name-part-type="species" reg="atrobasis">atrobasis</tp:taxon-name-part></tp:taxon-name><tp:taxon-authority>Flint, 1983</tp:taxon-authority><xref ref-type="fig" rid="F1">Figs 1D</xref><xref ref-type="fig" rid="F6">, 6A–D</xref><tp:nomenclature-citation-list><tp:nomenclature-citation><tp:taxon-name><tp:taxon-name-part taxon-name-part-type="genus" reg="Smicridea">Smicridea</tp:taxon-name-part> (<tp:taxon-name-part taxon-name-part-type="subgenus" reg="Rhyacophylax">Rhyacophylax</tp:taxon-name-part>) <tp:taxon-name-part taxon-name-part-type="species" reg="atrobasis">atrobasis</tp:taxon-name-part></tp:taxon-name><comment>Flint, 1983: 63. <xref ref-type="bibr" rid="B42">Paprocki et al. 2004</xref>: 9 [checklist]. <xref ref-type="bibr" rid="B53">Sganga 2006</xref>: 142 [distribution]. <xref ref-type="bibr" rid="B54">Sganga and Angrisano 2005</xref>: 132 [distribution]. <xref ref-type="bibr" rid="B49">Rueda Martín and Sganga 2011</xref>: 2225 [♂; distribution]. <xref ref-type="bibr" rid="B41">Paprocki and França 2014</xref>: 32 [checklist]. <xref ref-type="bibr" rid="B26">Isa Miranda and Rueda Martín 2014</xref>: 200 [distribution]. <xref ref-type="bibr" rid="B23">Holzenthal and Calor 2017</xref>: 163 [catalog].</comment></tp:nomenclature-citation></tp:nomenclature-citation-list></tp:nomenclature><tp:treatment-sec sec-type="material" id="SECID0EVTAG"><title>Material examined.</title><p>Uruguay • 22 males; Salto, Salto Grande; 19 Nov. 1955; a la luz, en la cascada; <abbrev xmlns:xlink="http://www.w3.org/1999/xlink" content-type="institution" xlink:title="Facultad de Humanidades y Ciencias, Universidad de la República" id="ABBRID0E2TAG" xlink:type="simple">FHCM</abbrev> • 1 male; Artigas, río Uruguay, barra Arroyo Guaviyú; 22 Nov. 1954; <abbrev xmlns:xlink="http://www.w3.org/1999/xlink" xlink:title="centroid size" id="ABBRID0EAUAG" xlink:type="simple">CS</abbrev> Carbonell leg. (OS Flint Jr. det.) • 1 male; San Gregorio; 29 Nov. 1959; Carbonell, Mesa, San Martín leg. (OS Flint Jr. det.).</p></tp:treatment-sec><tp:treatment-sec sec-type="description" id="SECID0EEUAG"><title>Description.</title><p><bold>Adult male.</bold> Coloration of the body in alcohol stramineous. Length of forewings 5.4 mm (<italic>n</italic> = 18). We were not able to observe the coloration of the wings in the specimens preserved in alcohol due to discoloration of the cuticle through time, but Flint (1983) described it from dried specimens as follows: “forewings dark purplish black in basal quarter and in two transverse bands apicad, otherwise covered with golden hair”.</p><p><bold><italic>Head</italic></bold> (Fig. <xref ref-type="fig" rid="F1">1D</xref>). In dorsal view rectangular, transverse. Mesal margins of the eyes, in dorsal view, convex, postgenal areas reduced. Interocular area rectangular, narrow, longer than wide. Interocular distance 7.3 × shorter than <abbrev xmlns:xlink="http://www.w3.org/1999/xlink" xlink:title="maximum head width" id="ABBRID0EZUAG" xlink:type="simple">MHW</abbrev>. Coronal suture 2.2 × longer than <abbrev xmlns:xlink="http://www.w3.org/1999/xlink" xlink:title="interocular distance" id="ABBRID0E4UAG" xlink:type="simple">IOD</abbrev>. Eyes very prominent, maximum eye width 2.4 × shorter than <abbrev xmlns:xlink="http://www.w3.org/1999/xlink" xlink:title="maximum head width" id="ABBRID0EBVAG" xlink:type="simple">MHW</abbrev>. Anterolateral setose warts present, elongate, oval. Posterior setose warts subtriangular. Maxillary palp formula: I, II-III, IV-V.</p><p><bold><italic>Male genitalia</italic>.</bold> Anterolateral margin of segment IX sinuous. Tergum of segment X triangular in lateral view, dorsal and ventral margins rounded, with a ventral sclerotized Y-shaped area directed anteriorly through segment IX (Fig. <xref ref-type="fig" rid="F6">6A</xref>); in dorsal view divided mesally into two triangular hemitergites, with apex pointed, mesal margins concave (Fig. <xref ref-type="fig" rid="F6">6B</xref>). Inferior appendages with two articules, basal article slightly widened distally, apical one curved mesad in dorsal view, apex pointed (Fig. <xref ref-type="fig" rid="F6">6A, B</xref>). Phallus long, with a tubular phallobase; basal portion broad, forming an angle of ~ 120° with distal part; apex broadened, ending in two laterodorsal and two lateroventral lobes, that become directed basad as the endotheca is everted (Fig. <xref ref-type="fig" rid="F6">6A, C, D</xref>). Internal sclerotized section of ejaculatory duct ~ 2/3 the phallobase length, straight, slightly upturned apically in lateral view (Fig. <xref ref-type="fig" rid="F6">6A, C</xref>); in dorsal view longitudinally divided in two, apex shaped like an arrowhead (Fig. <xref ref-type="fig" rid="F6">6D</xref>). Endotheca simple.</p><fig id="F6" position="float" orientation="portrait"><object-id xmlns:xlink="http://www.w3.org/1999/xlink" content-type="doi" xlink:type="simple">10.3897/zookeys.1111.80961.figure6</object-id><object-id xmlns:xlink="http://www.w3.org/1999/xlink" content-type="arpha" xlink:type="simple">C3A1FE13-E29B-5862-BF91-B8D33970BD91</object-id><label>Figure 6.</label><caption><p>Male genitalia of <tp:taxon-name><tp:taxon-name-part taxon-name-part-type="genus" reg="Smicridea">Smicridea</tp:taxon-name-part> (<tp:taxon-name-part taxon-name-part-type="subgenus" reg="Rhyacophylax">Rhyacophylax</tp:taxon-name-part>) <tp:taxon-name-part taxon-name-part-type="species" reg="atrobasis">atrobasis</tp:taxon-name-part></tp:taxon-name><bold>A</bold> segments IX, X, inferior appendages and phallus, lateral view <bold>B</bold> segments IX, X and inferior appendages, dorsal view <bold>C</bold> tip of the phallus, lateral view <bold>D</bold> tip of the phallus, dorsal view (left evaginated, right invaginated).</p></caption><graphic xmlns:xlink="http://www.w3.org/1999/xlink" xlink:href="zookeys-1111-389_article-80961__-g006.jpg" position="float" orientation="portrait" xlink:type="simple" id="oo_712819.jpg"><uri content-type="original_file" xlink:type="simple">https://binary.pensoft.net/fig/712819</uri></graphic></fig></tp:treatment-sec><tp:treatment-sec sec-type="Systematic considerations" id="SECID0EHXAG"><title>Systematic considerations.</title><p>This species seems to be closely related to <italic><tp:taxon-name><tp:taxon-name-part taxon-name-part-type="genus" reg="Smicridea">Smicridea</tp:taxon-name-part><tp:taxon-name-part taxon-name-part-type="species" reg="mesembrina">mesembrina</tp:taxon-name-part></tp:taxon-name></italic>. These two species bear apicolateral lobes on the phallus, but while the apex of the sclerotized section of the ejaculatory duct in <italic><tp:taxon-name><tp:taxon-name-part taxon-name-part-type="genus" reg="Smicridea">S.</tp:taxon-name-part><tp:taxon-name-part taxon-name-part-type="species" reg="mesembrina">mesembrina</tp:taxon-name-part></tp:taxon-name></italic> is simple, in <italic><tp:taxon-name><tp:taxon-name-part taxon-name-part-type="genus" reg="Smicridea">S.</tp:taxon-name-part><tp:taxon-name-part taxon-name-part-type="species" reg="atrobasis">atrobasis</tp:taxon-name-part></tp:taxon-name></italic> it is shaped like an arrowhead. Additionally, <italic><tp:taxon-name><tp:taxon-name-part taxon-name-part-type="genus" reg="Smicridea">S.</tp:taxon-name-part><tp:taxon-name-part taxon-name-part-type="species" reg="atrobasis">atrobasis</tp:taxon-name-part></tp:taxon-name></italic> has a very distinctive feature that is the prominent eyes and reduced interocular area.</p></tp:treatment-sec><tp:treatment-sec sec-type="distribution" id="SECID0EZYAG"><title>Distribution.</title><p>Argentina, Bolivia, Brazil, Uruguay.</p></tp:treatment-sec><tp:treatment-sec><!--Section generated to contain objects referenced in tp:taxon-treatment.--><fig id="F1" position="float" orientation="portrait"><object-id xmlns:xlink="http://www.w3.org/1999/xlink" content-type="doi" xlink:type="simple">10.3897/zookeys.1111.80961.figure1</object-id><object-id xmlns:xlink="http://www.w3.org/1999/xlink" content-type="arpha" xlink:type="simple">41768756-8241-5DD2-95EC-7B0334F53324</object-id><label>Figure 1.</label><caption><p>Heads in dorsal view of the species of the <italic><tp:taxon-name><tp:taxon-name-part taxon-name-part-type="genus" reg="Smicridea"/><tp:taxon-name-part taxon-name-part-type="species" reg="brasiliana">brasiliana</tp:taxon-name-part></tp:taxon-name></italic> group <bold>A</bold><tp:taxon-name><tp:taxon-name-part taxon-name-part-type="genus" reg="Smicridea">Smicridea</tp:taxon-name-part> (<tp:taxon-name-part taxon-name-part-type="subgenus" reg="Rhyacophylax">Rhyacophylax</tp:taxon-name-part>) <tp:taxon-name-part taxon-name-part-type="species" reg="brasiliana">brasiliana</tp:taxon-name-part></tp:taxon-name><bold>B</bold><tp:taxon-name><tp:taxon-name-part taxon-name-part-type="genus" reg="Smicridea">S.</tp:taxon-name-part> (<tp:taxon-name-part taxon-name-part-type="subgenus" reg="Rhyacophylax">R.</tp:taxon-name-part>) <tp:taxon-name-part taxon-name-part-type="species" reg="weidneri">weidneri</tp:taxon-name-part></tp:taxon-name><bold>C</bold><tp:taxon-name><tp:taxon-name-part taxon-name-part-type="genus" reg="Smicridea">S.</tp:taxon-name-part> (<tp:taxon-name-part taxon-name-part-type="subgenus" reg="Rhyacophylax">R.</tp:taxon-name-part>) <tp:taxon-name-part taxon-name-part-type="species" reg="vermiculata">vermiculata</tp:taxon-name-part></tp:taxon-name><bold>D</bold><tp:taxon-name><tp:taxon-name-part taxon-name-part-type="genus" reg="Smicridea">S.</tp:taxon-name-part> (<tp:taxon-name-part taxon-name-part-type="subgenus" reg="Rhyacophylax">R.</tp:taxon-name-part>) <tp:taxon-name-part taxon-name-part-type="species" reg="atrobasis">atrobasis</tp:taxon-name-part></tp:taxon-name><bold>E</bold><tp:taxon-name><tp:taxon-name-part taxon-name-part-type="genus" reg="Smicridea">S.</tp:taxon-name-part> (<tp:taxon-name-part taxon-name-part-type="subgenus" reg="Rhyacophylax">R.</tp:taxon-name-part>) <tp:taxon-name-part taxon-name-part-type="species" reg="nanda">nanda</tp:taxon-name-part></tp:taxon-name>. Abbreviations: <abbrev xmlns:xlink="http://www.w3.org/1999/xlink" xlink:title="length of the coronal suture" id="ABBRID0ESHAE" xlink:type="simple">CSL</abbrev> length of the coronal suture, <abbrev xmlns:xlink="http://www.w3.org/1999/xlink" xlink:title="interocular distance" id="ABBRID0EWHAE" xlink:type="simple">IOD</abbrev> interocular distance, <abbrev xmlns:xlink="http://www.w3.org/1999/xlink" xlink:title="maximum eye width" id="ABBRID0E1HAE" xlink:type="simple">MEW</abbrev> maximum eye width, <abbrev xmlns:xlink="http://www.w3.org/1999/xlink" xlink:title="maximum head width" id="ABBRID0E5HAE" xlink:type="simple">MHW</abbrev> maximum head width. Scale bar: 1 mm.</p></caption><graphic xmlns:xlink="http://www.w3.org/1999/xlink" xlink:href="zookeys-1111-389_article-80961__-g001.jpg" position="float" orientation="portrait" xlink:type="simple" id="oo_712814.jpg"><uri content-type="original_file" xlink:type="simple">https://binary.pensoft.net/fig/712814</uri></graphic></fig></tp:treatment-sec><ref-list><ref id="B42"><mixed-citation xmlns:xlink="http://www.w3.org/1999/xlink" xlink:type="simple"><person-group><name name-style="western"><surname>Paprocki</surname><given-names>H</given-names></name><name name-style="western"><surname>Holzenthal</surname><given-names>RW</given-names></name><name name-style="western"><surname>Blahnik</surname><given-names>RJ</given-names></name></person-group> (<year>2004</year>) <article-title>Checklist of the <tp:taxon-name><tp:taxon-name-part taxon-name-part-type="order">Trichoptera</tp:taxon-name-part></tp:taxon-name> (<tp:taxon-name><tp:taxon-name-part taxon-name-part-type="class">Insecta</tp:taxon-name-part></tp:taxon-name>) of Brazil I.</article-title><source>Biota Neotropica</source><volume>4</volume>(<issue>1</issue>): <fpage>1</fpage>–<lpage>22</lpage>. <ext-link xlink:href="10.1590/S1676-06032004000100008" ext-link-type="doi" xlink:type="simple">https://doi.org/10.1590/S1676-06032004000100008</ext-link></mixed-citation></ref><ref id="B53"><mixed-citation xmlns:xlink="http://www.w3.org/1999/xlink" xlink:type="simple"><person-group><name name-style="western"><surname>Sganga</surname><given-names>JV</given-names></name></person-group> (<year>2006</year>) <article-title>A new species of <italic><tp:taxon-name><tp:taxon-name-part taxon-name-part-type="genus">Smicridea</tp:taxon-name-part></tp:taxon-name></italic> from Argentina (<tp:taxon-name><tp:taxon-name-part taxon-name-part-type="order">Trichoptera</tp:taxon-name-part></tp:taxon-name>: <tp:taxon-name><tp:taxon-name-part taxon-name-part-type="family">Hydropsychidae</tp:taxon-name-part></tp:taxon-name>).</article-title><source>Revista de la Sociedad Entomológica Argentina</source><volume>64</volume>: <fpage>141</fpage>–<lpage>145</lpage>. [2005]</mixed-citation></ref><ref id="B54"><mixed-citation xmlns:xlink="http://www.w3.org/1999/xlink" xlink:type="simple"><person-group><name name-style="western"><surname>Sganga</surname><given-names>JV</given-names></name><name name-style="western"><surname>Angrisano</surname><given-names>EB</given-names></name></person-group> (<year>2005</year>) <article-title>El género <italic><tp:taxon-name><tp:taxon-name-part taxon-name-part-type="genus">Smicridea</tp:taxon-name-part></tp:taxon-name></italic> (<tp:taxon-name><tp:taxon-name-part taxon-name-part-type="order">Trichoptera</tp:taxon-name-part></tp:taxon-name>: <tp:taxon-name><tp:taxon-name-part taxon-name-part-type="family">Hydropsychidae</tp:taxon-name-part></tp:taxon-name>: <tp:taxon-name><tp:taxon-name-part taxon-name-part-type="subfamily">Smicrideinae</tp:taxon-name-part></tp:taxon-name>) en el Uruguay.</article-title><source>Revista de la Sociedad Entomológica Argentina</source><volume>64</volume>: <fpage>131</fpage>–<lpage>139</lpage>.</mixed-citation></ref><ref id="B49"><mixed-citation xmlns:xlink="http://www.w3.org/1999/xlink" xlink:type="simple"><person-group><name name-style="western"><surname>Rueda Martín</surname><given-names>PA</given-names></name><name name-style="western"><surname>Sganga</surname><given-names>JV</given-names></name></person-group> (<year>2011</year>) <article-title><italic><tp:taxon-name><tp:taxon-name-part taxon-name-part-type="genus">Smicridea</tp:taxon-name-part></tp:taxon-name></italic> McLachlan (<tp:taxon-name><tp:taxon-name-part taxon-name-part-type="order">Trichoptera</tp:taxon-name-part></tp:taxon-name>: <tp:taxon-name><tp:taxon-name-part taxon-name-part-type="family">Hydropsychidae</tp:taxon-name-part></tp:taxon-name>) from northwestern Argentina and Bolivia: new species, redescription, association and new records.</article-title><source>Journal of Natural History</source><volume>45</volume>(<issue>35–36</issue>): <fpage>2219</fpage>–<lpage>2234</lpage>. <ext-link xlink:href="10.1080/00222933.2011.590947" ext-link-type="doi" xlink:type="simple">https://doi.org/10.1080/00222933.2011.590947</ext-link></mixed-citation></ref><ref id="B41"><mixed-citation xmlns:xlink="http://www.w3.org/1999/xlink" xlink:type="simple"><person-group><name name-style="western"><surname>Paprocki</surname><given-names>H</given-names></name><name name-style="western"><surname>França</surname><given-names>D</given-names></name></person-group> (<year>2014</year>) Brazilian <tp:taxon-name><tp:taxon-name-part taxon-name-part-type="order">Trichoptera</tp:taxon-name-part></tp:taxon-name> Checklist II. Biodiversity Data Journal 2: e1557. [1–109] <ext-link xlink:href="10.3897/BDJ.2.e1557" ext-link-type="doi" xlink:type="simple">https://doi.org/10.3897/BDJ.2.e1557</ext-link></mixed-citation></ref><ref id="B26"><mixed-citation xmlns:xlink="http://www.w3.org/1999/xlink" xlink:type="simple"><person-group><name name-style="western"><surname>Isa Miranda</surname><given-names>ÁV</given-names></name><name name-style="western"><surname>Rueda Martín</surname><given-names>PA</given-names></name></person-group> (<year>2014</year>) <article-title>El Orden <tp:taxon-name><tp:taxon-name-part taxon-name-part-type="order">Trichoptera</tp:taxon-name-part></tp:taxon-name> en Tucumán, Argentina: nuevo registro de <italic><tp:taxon-name><tp:taxon-name-part taxon-name-part-type="genus">Leucotrichia</tp:taxon-name-part><tp:taxon-name-part taxon-name-part-type="species">lerma</tp:taxon-name-part></tp:taxon-name></italic> (Angrisano y Burgos, 2002) (<tp:taxon-name><tp:taxon-name-part taxon-name-part-type="order">Trichoptera</tp:taxon-name-part></tp:taxon-name>: <tp:taxon-name><tp:taxon-name-part taxon-name-part-type="family">Hydroptilidae</tp:taxon-name-part></tp:taxon-name>), descripción de sus estados inmaduros, lista de especies y claves de identificación ilustradas.</article-title><source>Acta Zoológica Lilloana</source><volume>58</volume>: <fpage>194</fpage>–<lpage>223</lpage>.</mixed-citation></ref><ref id="B23"><mixed-citation xmlns:xlink="http://www.w3.org/1999/xlink" xlink:type="simple"><person-group><name name-style="western"><surname>Holzenthal</surname><given-names>RW</given-names></name><name name-style="western"><surname>Calor</surname><given-names>AR</given-names></name></person-group> (<year>2017</year>) <article-title>Catalog of the Neotropical <tp:taxon-name><tp:taxon-name-part taxon-name-part-type="order">Trichoptera</tp:taxon-name-part></tp:taxon-name> (caddisflies).</article-title><source>ZooKeys</source><volume>654</volume>: <fpage>1</fpage>–<lpage>566</lpage>. <ext-link xlink:href="10.3897/zookeys.654.9516" ext-link-type="doi" xlink:type="simple">https://doi.org/10.3897/zookeys.654.9516</ext-link></mixed-citation></ref></ref-list></tp:taxon-treatment>
