# Supplementary material for: ﻿Review and redescription of species in the brasiliana group of Smicridea (Rhyacophylax) (Trichoptera, Hydropsychidae, Smicrideinae): exploration of the utility of geometric morphometrics as a method for delimitation and characterization of species in the genus
Source: Zookeys. 2022 Jul 11;1111:389–412. doi: 10.3897/zookeys.1111.80961 (PMC9848752; doi:10.3897/zookeys.1111.80961)
Supplement: XML Treatment for Smicridea (Rhyacophylax) nanda [file zookeys.1111.80961-treatment5.xml]

<!DOCTYPE tp:taxon-treatment
  PUBLIC "-//TaxonX//DTD Taxonomic Treatment Publishing DTD v0 20100105//EN" "tax-treatment-NSO.dtd">
<tp:taxon-treatment xmlns:tp="http://www.plazi.org/taxpub"><tp:treatment-meta><kwd-group><label>Taxon classification</label><kwd>
                  <named-content content-type="kingdom">Animalia</named-content>
                </kwd><kwd>
                  <named-content content-type="order">Trichoptera</named-content>
                </kwd><kwd>
                  <named-content content-type="family">Hydropsychidae</named-content>
                </kwd></kwd-group><mixed-citation publication-type="journal"><person-group><name><surname>Sganga</surname><given-names>Julieta V.</given-names></name><name><surname>Sganga</surname><given-names>Daniela E.</given-names></name><name><surname>Iglesias</surname><given-names>Mónica S.</given-names></name></person-group><article-title>﻿Review and redescription of species in the <italic><tp:taxon-name><tp:taxon-name-part taxon-name-part-type="genus" reg="Smicridea"/><tp:taxon-name-part taxon-name-part-type="species" reg="brasiliana">brasiliana</tp:taxon-name-part></tp:taxon-name></italic> group of <tp:taxon-name><tp:taxon-name-part taxon-name-part-type="genus" reg="Smicridea">Smicridea</tp:taxon-name-part> (<tp:taxon-name-part taxon-name-part-type="subgenus" reg="Rhyacophylax">Rhyacophylax</tp:taxon-name-part>)</tp:taxon-name> (<tp:taxon-name><tp:taxon-name-part taxon-name-part-type="order">Trichoptera</tp:taxon-name-part></tp:taxon-name>, <tp:taxon-name><tp:taxon-name-part taxon-name-part-type="family">Hydropsychidae</tp:taxon-name-part></tp:taxon-name>, <tp:taxon-name><tp:taxon-name-part taxon-name-part-type="subfamily">Smicrideinae</tp:taxon-name-part></tp:taxon-name>): exploration of the utility of geometric morphometrics as a method for delimitation and characterization of species in the genus</article-title><source>Zookeys</source><day>11</day><month>07</month><year>2022</year><volume>1111</volume><fpage>389</fpage><lpage>412</lpage><pub-id pub-id-type="doi">10.3897/zookeys.1111.80961</pub-id></mixed-citation></tp:treatment-meta><tp:nomenclature><label>﻿</label><tp:taxon-name><object-id xmlns:xlink="http://www.w3.org/1999/xlink" content-type="arpha" xlink:type="simple">F8AD2928-14D5-5E7D-98B8-AE461592E4E1</object-id><tp:taxon-name-part taxon-name-part-type="genus" reg="Smicridea">Smicridea</tp:taxon-name-part> (<tp:taxon-name-part taxon-name-part-type="subgenus" reg="Rhyacophylax">Rhyacophylax</tp:taxon-name-part>) <tp:taxon-name-part taxon-name-part-type="species" reg="nanda">nanda</tp:taxon-name-part></tp:taxon-name><tp:taxon-authority>Flint, 1983</tp:taxon-authority><xref ref-type="fig" rid="F1">Figs 1E</xref><xref ref-type="fig" rid="F7">, 7A–D</xref><tp:nomenclature-citation-list><tp:nomenclature-citation><tp:taxon-name><tp:taxon-name-part taxon-name-part-type="genus" reg="Smicridea">Smicridea</tp:taxon-name-part> (<tp:taxon-name-part taxon-name-part-type="subgenus" reg="Rhyacophylax">Rhyacophylax</tp:taxon-name-part>) <tp:taxon-name-part taxon-name-part-type="species" reg="nanda">nanda</tp:taxon-name-part></tp:taxon-name><comment>Flint, 1983:65. <xref ref-type="bibr" rid="B53">Sganga 2006</xref>: 142 [distribution]. <xref ref-type="bibr" rid="B23">Holzenthal and Calor 2017</xref>: 177 [catalog].</comment></tp:nomenclature-citation></tp:nomenclature-citation-list></tp:nomenclature><tp:treatment-sec sec-type="material" id="SECID0EI2AG"><title>Material examined.</title><p>Argentina • 1 male; Misiones, Río Iguazú, camp. Nandu; 25 Feb. 1973; OS Flint Jr. col.; paratype; <named-content xmlns:xlink="http://www.w3.org/1999/xlink" content-type="dwc:institutional_code" xlink:title="National Museum of Natural History, Smithsonian Institution, Washington DC" xlink:href="http://grbio.org/institution/smithsonian-institution-national-museum-natural-history-0" xlink:type="simple">USNM</named-content>.</p></tp:treatment-sec><tp:treatment-sec sec-type="description" id="SECID0ET2AG"><title>Description.</title><p><bold>Adult male.</bold> General coloration of the body light brown. Length of forewings 6.8 mm (<italic>n</italic> = 1), coloration similar to that of the body, with a soft darkening on the crossveins and a pale, subapical, transverse band.</p><p><bold><italic>Head</italic></bold> (Fig. <xref ref-type="fig" rid="F1">1D</xref>). In dorsal view rectangular. Internal margins of the eyes, in dorsal view, concave, postgenal areas small, triangular. Interocular area trapezoidal. Interocular distance 2.6 × shorter than <abbrev xmlns:xlink="http://www.w3.org/1999/xlink" xlink:title="maximum head width" id="ABBRID0EI3AG" xlink:type="simple">MHW</abbrev>. Coronal suture 1 × the length of <abbrev xmlns:xlink="http://www.w3.org/1999/xlink" xlink:title="interocular distance" id="ABBRID0EM3AG" xlink:type="simple">IOD</abbrev>. Eyes slightly produced anteriorly, maximum eye width 3.25 × shorter than <abbrev xmlns:xlink="http://www.w3.org/1999/xlink" xlink:title="maximum head width" id="ABBRID0EQ3AG" xlink:type="simple">MHW</abbrev>. Anterolateral setose warts present, very subtle, oval, bifid posteriorly. Posterior setose warts subtriangular. Maxillary palp formula: I-II-III-IV-V.</p><p><bold><italic>Male genitalia</italic>.</bold> Anterolateral margin of segment IX slightly rounded on the dorsal half (Fig. <xref ref-type="fig" rid="F7">7A</xref>). Tergum of segment X subtriangular in lateral view, with rounded apex, dorsal and ventral margins straight, ventral one with a sclerotized H-shaped area directed anteriorly through segment IX; in dorsal view divided mesally into two subtriangular hemitergites with rounded apex and mesal margins straight (Fig. <xref ref-type="fig" rid="F7">7B</xref>). Inferior appendages with two articules, curved mesally in dorsal view, basal article slightly widened distally, apical article narrow, short, apex pointed (Fig. <xref ref-type="fig" rid="F7">7A, B</xref>). Phallus with long and tubular phallobase; basal portion slightly broad, bending ventrad mesally, distal part straight (Fig. <xref ref-type="fig" rid="F7">7A</xref>); basal and dista parts of the phallus forming an angle of ~ 90°; dorsal periphallic cap present at midlength. Sclerotized part of ejaculatory duct curved dorsad at midlength; tip directed upwards in lateral view; with two dorsolateral elongated, oval plates in lateral view and two spine-like sclerites beneath them (Fig. <xref ref-type="fig" rid="F7">7A, C, D</xref>). Endotheca wrinkled (Fig. <xref ref-type="fig" rid="F7">7D</xref>).</p><fig id="F7" position="float" orientation="portrait"><object-id xmlns:xlink="http://www.w3.org/1999/xlink" content-type="doi" xlink:type="simple">10.3897/zookeys.1111.80961.figure7</object-id><object-id xmlns:xlink="http://www.w3.org/1999/xlink" content-type="arpha" xlink:type="simple">9B724E9C-86B8-5FA2-A122-DE5C5DB82018</object-id><label>Figure 7.</label><caption><p>Male genitalia of <tp:taxon-name><tp:taxon-name-part taxon-name-part-type="genus" reg="Smicridea">Smicridea</tp:taxon-name-part> (<tp:taxon-name-part taxon-name-part-type="subgenus" reg="Rhyacophylax">Rhyacophylax</tp:taxon-name-part>) <tp:taxon-name-part taxon-name-part-type="species" reg="nanda">nanda</tp:taxon-name-part></tp:taxon-name><bold>A</bold> segments IX, X, inferior appendages and phallus, lateral view <bold>B</bold> segments IX, X and inferior appendages, dorsal view <bold>C</bold> tip of the phallus, lateral view <bold>D</bold> tip of the phallus, dorsal view.</p></caption><graphic xmlns:xlink="http://www.w3.org/1999/xlink" xlink:href="zookeys-1111-389_article-80961__-g007.jpg" position="float" orientation="portrait" xlink:type="simple" id="oo_712820.jpg"><uri content-type="original_file" xlink:type="simple">https://binary.pensoft.net/fig/712820</uri></graphic></fig></tp:treatment-sec><tp:treatment-sec sec-type="Systematic considerations" id="SECID0EW5AG"><title>Systematic considerations.</title><p>This species seems to be related to <italic><tp:taxon-name><tp:taxon-name-part taxon-name-part-type="genus" reg="Smicridea">S.</tp:taxon-name-part><tp:taxon-name-part taxon-name-part-type="species" reg="brasiliana">brasiliana</tp:taxon-name-part></tp:taxon-name></italic> and <italic><tp:taxon-name><tp:taxon-name-part taxon-name-part-type="genus" reg="Smicridea">S.</tp:taxon-name-part><tp:taxon-name-part taxon-name-part-type="species" reg="weidneri">weidneri</tp:taxon-name-part></tp:taxon-name></italic> (see Systematic considerations section for <italic><tp:taxon-name><tp:taxon-name-part taxon-name-part-type="genus" reg="Smicridea">S.</tp:taxon-name-part><tp:taxon-name-part taxon-name-part-type="species" reg="brasiliana">brasiliana</tp:taxon-name-part></tp:taxon-name></italic>). <italic><tp:taxon-name><tp:taxon-name-part taxon-name-part-type="genus" reg="Smicridea">Smicridea</tp:taxon-name-part><tp:taxon-name-part taxon-name-part-type="species" reg="nanda">nanda</tp:taxon-name-part></tp:taxon-name></italic> is characterized by the ejaculatory duct that is curved dorsad at midlength and distally upturned, and the shape of the two pairs of sclerotized plates: the dorsolateral ones elongated, oval in lateral view and the other two spine-like lying beneath them.</p></tp:treatment-sec><tp:treatment-sec sec-type="distribution" id="SECID0EIABG"><title>Distribution.</title><p>Argentina.</p></tp:treatment-sec><tp:treatment-sec><!--Section generated to contain objects referenced in tp:taxon-treatment.--><fig id="F1" position="float" orientation="portrait"><object-id xmlns:xlink="http://www.w3.org/1999/xlink" content-type="doi" xlink:type="simple">10.3897/zookeys.1111.80961.figure1</object-id><object-id xmlns:xlink="http://www.w3.org/1999/xlink" content-type="arpha" xlink:type="simple">41768756-8241-5DD2-95EC-7B0334F53324</object-id><label>Figure 1.</label><caption><p>Heads in dorsal view of the species of the <italic><tp:taxon-name><tp:taxon-name-part taxon-name-part-type="genus" reg="Smicridea"/><tp:taxon-name-part taxon-name-part-type="species" reg="brasiliana">brasiliana</tp:taxon-name-part></tp:taxon-name></italic> group <bold>A</bold><tp:taxon-name><tp:taxon-name-part taxon-name-part-type="genus" reg="Smicridea">Smicridea</tp:taxon-name-part> (<tp:taxon-name-part taxon-name-part-type="subgenus" reg="Rhyacophylax">Rhyacophylax</tp:taxon-name-part>) <tp:taxon-name-part taxon-name-part-type="species" reg="brasiliana">brasiliana</tp:taxon-name-part></tp:taxon-name><bold>B</bold><tp:taxon-name><tp:taxon-name-part taxon-name-part-type="genus" reg="Smicridea">S.</tp:taxon-name-part> (<tp:taxon-name-part taxon-name-part-type="subgenus" reg="Rhyacophylax">R.</tp:taxon-name-part>) <tp:taxon-name-part taxon-name-part-type="species" reg="weidneri">weidneri</tp:taxon-name-part></tp:taxon-name><bold>C</bold><tp:taxon-name><tp:taxon-name-part taxon-name-part-type="genus" reg="Smicridea">S.</tp:taxon-name-part> (<tp:taxon-name-part taxon-name-part-type="subgenus" reg="Rhyacophylax">R.</tp:taxon-name-part>) <tp:taxon-name-part taxon-name-part-type="species" reg="vermiculata">vermiculata</tp:taxon-name-part></tp:taxon-name><bold>D</bold><tp:taxon-name><tp:taxon-name-part taxon-name-part-type="genus" reg="Smicridea">S.</tp:taxon-name-part> (<tp:taxon-name-part taxon-name-part-type="subgenus" reg="Rhyacophylax">R.</tp:taxon-name-part>) <tp:taxon-name-part taxon-name-part-type="species" reg="atrobasis">atrobasis</tp:taxon-name-part></tp:taxon-name><bold>E</bold><tp:taxon-name><tp:taxon-name-part taxon-name-part-type="genus" reg="Smicridea">S.</tp:taxon-name-part> (<tp:taxon-name-part taxon-name-part-type="subgenus" reg="Rhyacophylax">R.</tp:taxon-name-part>) <tp:taxon-name-part taxon-name-part-type="species" reg="nanda">nanda</tp:taxon-name-part></tp:taxon-name>. Abbreviations: <abbrev xmlns:xlink="http://www.w3.org/1999/xlink" xlink:title="length of the coronal suture" id="ABBRID0ESHAE" xlink:type="simple">CSL</abbrev> length of the coronal suture, <abbrev xmlns:xlink="http://www.w3.org/1999/xlink" xlink:title="interocular distance" id="ABBRID0EWHAE" xlink:type="simple">IOD</abbrev> interocular distance, <abbrev xmlns:xlink="http://www.w3.org/1999/xlink" xlink:title="maximum eye width" id="ABBRID0E1HAE" xlink:type="simple">MEW</abbrev> maximum eye width, <abbrev xmlns:xlink="http://www.w3.org/1999/xlink" xlink:title="maximum head width" id="ABBRID0E5HAE" xlink:type="simple">MHW</abbrev> maximum head width. Scale bar: 1 mm.</p></caption><graphic xmlns:xlink="http://www.w3.org/1999/xlink" xlink:href="zookeys-1111-389_article-80961__-g001.jpg" position="float" orientation="portrait" xlink:type="simple" id="oo_712814.jpg"><uri content-type="original_file" xlink:type="simple">https://binary.pensoft.net/fig/712814</uri></graphic></fig></tp:treatment-sec><ref-list><ref id="B53"><mixed-citation xmlns:xlink="http://www.w3.org/1999/xlink" xlink:type="simple"><person-group><name name-style="western"><surname>Sganga</surname><given-names>JV</given-names></name></person-group> (<year>2006</year>) <article-title>A new species of <italic><tp:taxon-name><tp:taxon-name-part taxon-name-part-type="genus">Smicridea</tp:taxon-name-part></tp:taxon-name></italic> from Argentina (<tp:taxon-name><tp:taxon-name-part taxon-name-part-type="order">Trichoptera</tp:taxon-name-part></tp:taxon-name>: <tp:taxon-name><tp:taxon-name-part taxon-name-part-type="family">Hydropsychidae</tp:taxon-name-part></tp:taxon-name>).</article-title><source>Revista de la Sociedad Entomológica Argentina</source><volume>64</volume>: <fpage>141</fpage>–<lpage>145</lpage>. [2005]</mixed-citation></ref><ref id="B23"><mixed-citation xmlns:xlink="http://www.w3.org/1999/xlink" xlink:type="simple"><person-group><name name-style="western"><surname>Holzenthal</surname><given-names>RW</given-names></name><name name-style="western"><surname>Calor</surname><given-names>AR</given-names></name></person-group> (<year>2017</year>) <article-title>Catalog of the Neotropical <tp:taxon-name><tp:taxon-name-part taxon-name-part-type="order">Trichoptera</tp:taxon-name-part></tp:taxon-name> (caddisflies).</article-title><source>ZooKeys</source><volume>654</volume>: <fpage>1</fpage>–<lpage>566</lpage>. <ext-link xlink:href="10.3897/zookeys.654.9516" ext-link-type="doi" xlink:type="simple">https://doi.org/10.3897/zookeys.654.9516</ext-link></mixed-citation></ref></ref-list></tp:taxon-treatment>
